# Supplementary material for: Diaqua­(trifluoro­acetato-κ2 O,O′)[2,4,6-tri-2-pyridyl-1,3,5-triazine-κ3 N 2,N 1,N 6]manganese(II) trifluoro­acetate
Source: Acta Crystallogr Sect E Struct Rep Online. 2009 Apr 30;65(Pt 5):m591–2. doi: 10.1107/S1600536809015098 (PMC2977628; doi:10.1107/S1600536809015098)
Supplement: Supplementary file 1 [file e-65-0m591-sup1.cif]

##############################################################################
###                                                                        ###
###        Electronic paper (Acta Crystallographica Section E)             ###
###                                                                        ###
##############################################################################
#                                                                            #
# This CIF contains the data in a paper accepted for publication in Acta     #
# Crystallographica Section E. It conforms to the requirements of Notes      #
# for Authors for Section E, and has been peer reviewed under the auspices   #
# of the IUCr Commission on Journals.                                        #
#                                                                            #
# Full details of the Crystallographic Information File format               #
# are given in the paper "The Crystallographic Information File (CIF):       #
# a New Standard Archive File for Crystallography" by S. R. Hall, F. H.      #
# Allen and I. D. Brown [Acta Cryst. (1991), A47, 655-685].                  #
#                                                                            #
# The current version of the core CIF dictionary is obtainable from          #
# ftp://ftp.iucr.org/pub/cif_core.dic. The current version number is 2.4.    #
#                                                                            #
# Software is freely available for graphical display of the structure(s) in  #
# this CIF.  For information consult the CIF home page http://www.iucr.org/  #
# cif/home.html                                                              #
#                                                                            #
# This file may be used for bona fide research purposes within the           #
# scientific community so long as proper attribution is given to the journal # 
# article from which it was obtained.                                        #
#                                                                            #
##############################################################################
                                             
data_global
_audit_creation_method     SHELXL-97
_journal_date_recd_electronic     2009-04-22
_journal_date_accepted     2009-04-23
_journal_name_full     'Acta Crystallographica, Section E'
_journal_year     2009
_journal_volume     65
_journal_issue      5
_journal_page_first     m591
_journal_page_last     m592
_journal_paper_category     QM
_journal_coeditor_code     XU2515
_publ_contact_author
;
     Dr. Seik Weng Ng
     Department of Chemistry
     University of Malaya
     50603 Kuala Lumpur
     Malaysia
;
_publ_contact_author_email     seikweng@um.edu.my
_publ_contact_author_fax     '03 7967 4193'
_publ_contact_author_phone     '03 7967 6778'
_publ_section_title
;\
Diaqua(trifluoroacetato-\k^2^<i>O</i>,<i>O</i>')[2,4,6-tri-2-pyridyl-1,3,5-\
triazine-\k^3^<i>N</i>^2^,<i>N</i>^1^,<i>N</i>^6^]manganese(II)
trifluoroacetate
;
loop_
    _publ_author_name
    _publ_author_address
    'Lo, Kong Mun'
;
     Department of Chemistry
     University of Malaya
     50603 Kuala Lumpur
     Malaysia
;
    'Ng, Seik Weng'
;
     Department of Chemistry
     University of Malaya
     50603 Kuala Lumpur
     Malaysia
;
data_I
_audit_creation_method     SHELXL-97
_chemical_name_systematic
;
Diaqua(trifluoroacetato-\k^2^<i>O</i>,<i>O</i>')[2,4,6-tri-2-pyridyl-
1,3,5-triazine-\k^3^<i>N</i>^2^,<i>N</i>^1^,<i>N</i>^6^]manganese(II)
trifluoroacetate
;
_chemical_name_common     ?
_chemical_formula_moiety     'C20 H16 F3 Mn N6 O4 +, C2 F3 O2 -'
_chemical_formula_sum     'C22 H16 F6 Mn N6 O6'
_chemical_formula_iupac     '[Mn (C2 F3 O2) (C18 H12 N6) (H2 O)2] C2 F3 O2'
_chemical_formula_weight     629.35
_chemical_melting_point     ?
_symmetry_cell_setting     Monoclinic
_symmetry_space_group_name_H-M     'C 2/c'
_symmetry_space_group_name_Hall     '-C 2yc'
loop_
    _symmetry_equiv_pos_as_xyz
    'x, y, z'
    '-x, y, -z+1/2'
    'x+1/2, y+1/2, z'
    '-x+1/2, y+1/2, -z+1/2'
    '-x, -y, -z'
    'x, -y, z-1/2'
    '-x+1/2, -y+1/2, -z'
    'x+1/2, -y+1/2, z-1/2'
_cell_length_a     31.1179(4)
_cell_length_b     10.58810(10)
_cell_length_c     32.9673(4)
_cell_angle_alpha     90.00
_cell_angle_beta     117.0270(10)
_cell_angle_gamma     90.00
_cell_volume     9675.8(2)
_cell_formula_units_Z     16
_cell_measurement_reflns_used     9826
_cell_measurement_theta_min     2.1
_cell_measurement_theta_max     28.3
_cell_measurement_temperature     100(2)
_exptl_crystal_description     'Triangular block'
_exptl_crystal_colour     'Deep yellow'
_exptl_crystal_size_max     0.40
_exptl_crystal_size_mid     0.30
_exptl_crystal_size_min     0.20
_exptl_crystal_density_diffrn     1.728
_exptl_crystal_density_meas     ?
_exptl_crystal_density_method     'not measured'
_exptl_crystal_F_000     5072
_exptl_absorpt_coefficient_mu     0.646
_exptl_absorpt_correction_type     Multi-scan
_exptl_absorpt_process_details     '(SADABS; Sheldrick, 1996)'
_exptl_absorpt_correction_T_min     0.7823
_exptl_absorpt_correction_T_max     0.8817
_diffrn_ambient_temperature     100(2)
_diffrn_radiation_type     MoK\a
_diffrn_radiation_wavelength     0.71073
_diffrn_radiation_source     'fine-focus sealed tube'
_diffrn_radiation_monochromator     graphite
_diffrn_measurement_device_type     'Bruker SMART APEX'
_diffrn_measurement_method     \w
_diffrn_detector_area_resol_mean     ?
_diffrn_reflns_number     58407
_diffrn_reflns_av_R_equivalents     0.0346
_diffrn_reflns_av_sigmaI/netI     0.0281
_diffrn_reflns_theta_min     1.39
_diffrn_reflns_theta_max     27.50
_diffrn_reflns_theta_full     27.50
_diffrn_measured_fraction_theta_max     0.997
_diffrn_measured_fraction_theta_full     0.997
_diffrn_reflns_limit_h_min     -40
_diffrn_reflns_limit_h_max     40
_diffrn_reflns_limit_k_min     -13
_diffrn_reflns_limit_k_max     13
_diffrn_reflns_limit_l_min     -42
_diffrn_reflns_limit_l_max     36
_diffrn_standards_number     0
_diffrn_standards_interval_count     0
_diffrn_standards_interval_time     0
_diffrn_standards_decay_%     0
_reflns_number_total     11090
_reflns_number_gt     8998
_reflns_threshold_expression     I>2\s(I)
_refine_ls_structure_factor_coef     Fsqd
_refine_ls_matrix_type     full
_refine_ls_R_factor_all     0.0521
_refine_ls_R_factor_gt     0.0378
_refine_ls_wR_factor_gt     0.1025
_refine_ls_wR_factor_ref     0.1132
_refine_ls_goodness_of_fit_ref     1.257
_refine_ls_restrained_S_all     1.256
_refine_ls_number_reflns     11090
_refine_ls_number_parameters     763
_refine_ls_number_restraints     12
_refine_ls_hydrogen_treatment     mixed
_refine_ls_weighting_scheme     calc
_refine_ls_weighting_details
               'calc w=1/[\s^2^(Fo^2^)+(0.05P)^2^+10P] where P=(Fo^2^+2Fc^2^)/3'
_atom_sites_solution_hydrogens     geom
_atom_sites_solution_primary     direct
_atom_sites_solution_secondary     difmap
_refine_ls_shift/su_max     0.001
_refine_ls_shift/su_mean     0.000
_refine_diff_density_max     0.700
_refine_diff_density_min     -0.454
_refine_ls_extinction_method     none
_refine_ls_extinction_coef     ?
loop_
    _atom_type_symbol
    _atom_type_description
    _atom_type_scat_dispersion_real
    _atom_type_scat_dispersion_imag
    _atom_type_scat_source
    'C' 'C' 0.0033 0.0016
                         'International Tables Vol C Tables 4.2.6.8 and 6.1.1.4'
    'H' 'H' 0.0000 0.0000
                         'International Tables Vol C Tables 4.2.6.8 and 6.1.1.4'
    'N' 'N' 0.0061 0.0033
                         'International Tables Vol C Tables 4.2.6.8 and 6.1.1.4'
    'O' 'O' 0.0106 0.0060
                         'International Tables Vol C Tables 4.2.6.8 and 6.1.1.4'
    'F' 'F' 0.0171 0.0103
                         'International Tables Vol C Tables 4.2.6.8 and 6.1.1.4'
    'Mn' 'Mn' 0.3368 0.7283
                         'International Tables Vol C Tables 4.2.6.8 and 6.1.1.4'
_computing_data_collection     'APEX2 (Bruker, 2007)'
_computing_cell_refinement     'SAINT (Bruker, 2007)'
_computing_data_reduction     'SAINT (Bruker, 2007)'
_computing_structure_solution     'SHELXS97 (Sheldrick, 2008)'
_computing_structure_refinement     'SHELXL97 (Sheldrick, 2008)'
_computing_molecular_graphics     'X-SEED (Barbour, 2001)'
_computing_publication_material     'publCIF (Westrip, 2009)'
loop_
    _atom_site_type_symbol
    _atom_site_label
    _atom_site_fract_x
    _atom_site_fract_y
    _atom_site_fract_z
    _atom_site_U_iso_or_equiv
    _atom_site_adp_type
    _atom_site_calc_flag
    _atom_site_refinement_flags
    _atom_site_occupancy
    _atom_site_disorder_assembly
    _atom_site_disorder_group
    Mn Mn1 0.720616(11) 0.77896(3) 0.571168(11) 0.01405(8) Uani d . 1 . .
    Mn Mn2 0.543400(11) 0.73110(3) 0.683854(11) 0.01352(8) Uani d . 1 . .
    F F1 0.81794(5) 1.08937(15) 0.54644(5) 0.0348(4) Uani d . 1 . .
    F F2 0.85747(6) 1.05565(19) 0.61763(6) 0.0511(5) Uani d . 1 . .
    F F3 0.86788(6) 0.93594(17) 0.57115(9) 0.0641(7) Uani d . 1 . .
    F F4 0.42111(5) 1.04711(14) 0.64551(6) 0.0350(4) Uani d . 1 . .
    F F5 0.38758(5) 0.89407(16) 0.66211(7) 0.0424(4) Uani d . 1 . .
    F F6 0.43881(7) 1.0104(2) 0.71532(6) 0.0581(6) Uani d . 1 . .
    F F7 0.85946(5) 0.81672(15) 0.66461(5) 0.0315(3) Uani d . 1 . .
    F F8 0.91840(5) 0.90901(15) 0.71976(6) 0.0363(4) Uani d . 1 . .
    F F9 0.88793(7) 0.74277(16) 0.73215(6) 0.0429(4) Uani d . 1 . .
    F F10 0.39983(5) 0.82711(14) 0.57845(5) 0.0302(3) Uani d . 1 . .
    F F11 0.34953(4) 0.88917(13) 0.51150(5) 0.0259(3) Uani d . 1 . .
    F F12 0.40909(5) 0.76990(14) 0.52039(5) 0.0315(3) Uani d . 1 . .
    O O1 0.76515(5) 0.96203(15) 0.58714(6) 0.0216(3) Uani d . 1 . .
    O O2 0.79144(5) 0.80310(14) 0.56061(5) 0.0193(3) Uani d . 1 . .
    O O3 0.46788(6) 0.75451(15) 0.68873(6) 0.0212(3) Uani d . 1 . .
    O O4 0.50553(5) 0.92045(15) 0.67875(6) 0.0213(3) Uani d . 1 . .
    O O5 0.80460(6) 0.87181(18) 0.71467(6) 0.0326(4) Uani d . 1 . .
    O O6 0.85065(5) 1.04341(16) 0.72582(6) 0.0231(3) Uani d . 1 . .
    O O7 0.47236(6) 0.96368(16) 0.56391(6) 0.0280(4) Uani d . 1 . .
    O O8 0.40676(6) 1.08581(15) 0.53004(6) 0.0272(4) Uani d . 1 . .
    O O1w 0.75416(6) 0.73125(15) 0.64126(5) 0.0212(3) Uani d D 1 . .
    H H1w1 0.7709(9) 0.777(2) 0.6639(6) 0.032 Uiso d D 1 . .
    H H1w2 0.7481(10) 0.6617(14) 0.6497(8) 0.032 Uiso d D 1 . .
    O O2w 0.68227(5) 0.81939(16) 0.49969(5) 0.0208(3) Uani d D 1 . .
    H H2w1 0.6866(9) 0.777(2) 0.4803(7) 0.031 Uiso d D 1 . .
    H H2w2 0.6549(6) 0.854(2) 0.4869(8) 0.031 Uiso d D 1 . .
    O O3w 0.51060(5) 0.75031(15) 0.61179(5) 0.0175(3) Uani d D 1 . .
    H H3w1 0.5102(9) 0.6916(16) 0.5946(7) 0.026 Uiso d D 1 . .
    H H3w2 0.4969(9) 0.8149(14) 0.5963(7) 0.026 Uiso d D 1 . .
    O O4w 0.57517(6) 0.69922(16) 0.75559(5) 0.0210(3) Uani d D 1 . .
    H H4w1 0.5613(9) 0.706(3) 0.7722(8) 0.032 Uiso d D 1 . .
    H H4w2 0.5966(8) 0.643(2) 0.7662(8) 0.032 Uiso d D 1 . .
    N N1 0.66473(6) 0.91189(16) 0.58210(6) 0.0144(3) Uani d . 1 . .
    N N2 0.65646(6) 0.66536(16) 0.56512(6) 0.0137(3) Uani d . 1 . .
    N N3 0.73037(6) 0.55813(17) 0.55953(6) 0.0155(4) Uani d . 1 . .
    N N4 0.58257(6) 0.65776(17) 0.56871(6) 0.0146(3) Uani d . 1 . .
    N N5 0.61673(6) 0.46946(17) 0.55619(6) 0.0140(3) Uani d . 1 . .
    N N6 0.50663(6) 0.52889(17) 0.56389(6) 0.0151(3) Uani d . 1 . .
    N N7 0.52455(6) 0.51015(16) 0.67239(6) 0.0143(3) Uani d . 1 . .
    N N8 0.60343(6) 0.61949(16) 0.67885(6) 0.0132(3) Uani d . 1 . .
    N N9 0.61090(6) 0.86374(17) 0.69854(6) 0.0144(3) Uani d . 1 . .
    N N10 0.63562(6) 0.42548(16) 0.66984(6) 0.0136(3) Uani d . 1 . .
    N N11 0.68154(6) 0.61471(16) 0.68407(6) 0.0143(3) Uani d . 1 . .
    N N12 0.74802(6) 0.48710(17) 0.66792(6) 0.0153(3) Uani d . 1 . .
    C C1 0.66939(8) 1.0355(2) 0.59036(8) 0.0183(4) Uani d . 1 . .
    H H1 0.6980 1.0759 0.5934 0.022 Uiso calc R 1 . .
    C C2 0.63460(8) 1.1087(2) 0.59474(8) 0.0194(4) Uani d . 1 . .
    H H2 0.6393 1.1968 0.6003 0.023 Uiso calc R 1 . .
    C C3 0.59305(8) 1.0504(2) 0.59078(8) 0.0200(4) Uani d . 1 . .
    H H3 0.5686 1.0979 0.5935 0.024 Uiso calc R 1 . .
    C C4 0.58779(8) 0.9217(2) 0.58278(8) 0.0183(4) Uani d . 1 . .
    H H4 0.5598 0.8789 0.5801 0.022 Uiso calc R 1 . .
    C C5 0.62422(7) 0.85697(19) 0.57883(7) 0.0142(4) Uani d . 1 . .
    C C6 0.62073(7) 0.71916(19) 0.57034(7) 0.0140(4) Uani d . 1 . .
    C C7 0.58187(7) 0.53387(19) 0.56043(7) 0.0137(4) Uani d . 1 . .
    C C8 0.65341(7) 0.53987(19) 0.55900(7) 0.0135(4) Uani d . 1 . .
    C C9 0.69506(7) 0.47888(19) 0.55673(7) 0.0138(4) Uani d . 1 . .
    C C10 0.69771(7) 0.3489(2) 0.55397(7) 0.0168(4) Uani d . 1 . .
    H H10 0.6718 0.2967 0.5515 0.020 Uiso calc R 1 . .
    C C11 0.73901(8) 0.2963(2) 0.55483(8) 0.0193(4) Uani d . 1 . .
    H H11 0.7421 0.2074 0.5532 0.023 Uiso calc R 1 . .
    C C12 0.77551(8) 0.3763(2) 0.55805(8) 0.0203(4) Uani d . 1 . .
    H H12 0.8043 0.3432 0.5590 0.024 Uiso calc R 1 . .
    C C13 0.76949(8) 0.5061(2) 0.55991(8) 0.0191(4) Uani d . 1 . .
    H H13 0.7946 0.5603 0.5615 0.023 Uiso calc R 1 . .
    C C14 0.53838(7) 0.4630(2) 0.55499(7) 0.0139(4) Uani d . 1 . .
    C C15 0.53145(7) 0.3379(2) 0.54099(7) 0.0158(4) Uani d . 1 . .
    H H15 0.5544 0.2951 0.5345 0.019 Uiso calc R 1 . .
    C C16 0.49008(8) 0.2768(2) 0.53669(8) 0.0187(4) Uani d . 1 . .
    H H16 0.4845 0.1907 0.5277 0.022 Uiso calc R 1 . .
    C C17 0.45715(7) 0.3436(2) 0.54574(7) 0.0187(4) Uani d . 1 . .
    H H17 0.4285 0.3042 0.5430 0.022 Uiso calc R 1 . .
    C C18 0.46683(7) 0.4691(2) 0.55888(7) 0.0175(4) Uani d . 1 . .
    H H18 0.4439 0.5148 0.5646 0.021 Uiso calc R 1 . .
    C C19 0.79370(7) 0.9131(2) 0.57507(7) 0.0164(4) Uani d . 1 . .
    C C20 0.83500(8) 0.9986(2) 0.57766(9) 0.0236(5) Uani d . 1 . .
    C C21 0.48447(8) 0.4574(2) 0.67002(8) 0.0186(4) Uani d . 1 . .
    H H21 0.4615 0.5102 0.6732 0.022 Uiso calc R 1 . .
    C C22 0.47493(8) 0.3288(2) 0.66318(8) 0.0210(5) Uani d . 1 . .
    H H22 0.4459 0.2952 0.6616 0.025 Uiso calc R 1 . .
    C C23 0.50798(8) 0.2504(2) 0.65867(8) 0.0199(4) Uani d . 1 . .
    H H23 0.5022 0.1623 0.6540 0.024 Uiso calc R 1 . .
    C C24 0.54979(7) 0.3040(2) 0.66123(7) 0.0167(4) Uani d . 1 . .
    H H24 0.5734 0.2531 0.6583 0.020 Uiso calc R 1 . .
    C C25 0.55664(7) 0.43257(19) 0.66811(7) 0.0132(4) Uani d . 1 . .
    C C26 0.60103(7) 0.49493(19) 0.67221(7) 0.0129(4) Uani d . 1 . .
    C C27 0.67488(7) 0.49040(19) 0.67577(7) 0.0133(4) Uani d . 1 . .
    C C28 0.64464(7) 0.6745(2) 0.68549(7) 0.0131(4) Uani d . 1 . .
    C C29 0.64930(7) 0.81058(19) 0.69692(7) 0.0136(4) Uani d . 1 . .
    C C30 0.69187(7) 0.8752(2) 0.70704(7) 0.0159(4) Uani d . 1 . .
    H H30 0.7179 0.8351 0.7046 0.019 Uiso calc R 1 . .
    C C31 0.69508(8) 1.0001(2) 0.72074(7) 0.0175(4) Uani d . 1 . .
    H H31 0.7238 1.0470 0.7286 0.021 Uiso calc R 1 . .
    C C32 0.65594(8) 1.0557(2) 0.72280(8) 0.0189(4) Uani d . 1 . .
    H H32 0.6574 1.1413 0.7321 0.023 Uiso calc R 1 . .
    C C33 0.61434(8) 0.9848(2) 0.71115(7) 0.0174(4) Uani d . 1 . .
    H H33 0.5874 1.0238 0.7122 0.021 Uiso calc R 1 . .
    C C34 0.71538(7) 0.4187(2) 0.67460(7) 0.0139(4) Uani d . 1 . .
    C C35 0.71950(7) 0.2897(2) 0.68192(8) 0.0176(4) Uani d . 1 . .
    H H35 0.6954 0.2441 0.6859 0.021 Uiso calc R 1 . .
    C C36 0.75962(8) 0.2279(2) 0.68334(8) 0.0211(5) Uani d . 1 . .
    H H36 0.7635 0.1395 0.6885 0.025 Uiso calc R 1 . .
    C C37 0.79361(8) 0.2975(2) 0.67704(8) 0.0194(4) Uani d . 1 . .
    H H37 0.8215 0.2581 0.6781 0.023 Uiso calc R 1 . .
    C C38 0.78620(7) 0.4264(2) 0.66917(7) 0.0176(4) Uani d . 1 . .
    H H38 0.8095 0.4737 0.6644 0.021 Uiso calc R 1 . .
    C C39 0.47129(7) 0.8693(2) 0.68149(7) 0.0166(4) Uani d . 1 . .
    C C40 0.42931(8) 0.9569(2) 0.67623(9) 0.0248(5) Uani d . 1 . .
    C C41 0.84017(8) 0.9311(2) 0.71703(7) 0.0200(5) Uani d . 1 . .
    C C42 0.87668(8) 0.8495(2) 0.70825(7) 0.0188(4) Uani d . 1 . .
    C C43 0.42845(8) 0.9852(2) 0.54474(8) 0.0195(4) Uani d . 1 . .
    C C44 0.39639(7) 0.8680(2) 0.53872(8) 0.0184(4) Uani d . 1 . .
loop_
    _atom_site_aniso_label
    _atom_site_aniso_U_11
    _atom_site_aniso_U_22
    _atom_site_aniso_U_33
    _atom_site_aniso_U_12
    _atom_site_aniso_U_13
    _atom_site_aniso_U_23
    Mn1 0.01286(15) 0.01297(16) 0.01736(16) -0.00116(11) 0.00777(12) 0.00032(12)
    Mn2 0.01176(15) 0.01322(16) 0.01684(16) 0.00182(11) 0.00761(12) 0.00042(12)
    F1 0.0330(8) 0.0321(8) 0.0386(9) -0.0065(6) 0.0156(7) 0.0123(7)
    F2 0.0450(10) 0.0609(12) 0.0347(9) -0.0361(9) 0.0069(8) -0.0051(8)
    F3 0.0386(9) 0.0346(10) 0.145(2) -0.0024(8) 0.0648(13) -0.0040(12)
    F4 0.0285(7) 0.0241(8) 0.0556(10) 0.0101(6) 0.0218(7) 0.0173(7)
    F5 0.0209(7) 0.0416(10) 0.0715(12) 0.0082(7) 0.0270(8) 0.0209(9)
    F6 0.0592(12) 0.0725(14) 0.0429(10) 0.0348(10) 0.0235(9) -0.0124(10)
    F7 0.0283(7) 0.0452(9) 0.0190(7) 0.0066(7) 0.0090(6) -0.0082(6)
    F8 0.0216(7) 0.0384(9) 0.0543(10) -0.0090(6) 0.0220(7) -0.0190(8)
    F9 0.0607(11) 0.0324(9) 0.0480(10) 0.0160(8) 0.0356(9) 0.0190(8)
    F10 0.0317(7) 0.0330(8) 0.0259(7) -0.0086(6) 0.0132(6) 0.0049(6)
    F11 0.0145(6) 0.0263(7) 0.0316(8) -0.0023(5) 0.0058(6) -0.0007(6)
    F12 0.0287(7) 0.0239(7) 0.0409(9) 0.0011(6) 0.0148(7) -0.0113(6)
    O1 0.0176(7) 0.0198(8) 0.0307(9) -0.0006(6) 0.0138(7) -0.0018(7)
    O2 0.0185(7) 0.0175(8) 0.0221(8) -0.0014(6) 0.0095(6) -0.0010(6)
    O3 0.0236(8) 0.0174(8) 0.0267(9) 0.0045(6) 0.0150(7) 0.0042(6)
    O4 0.0155(7) 0.0226(8) 0.0284(9) 0.0011(6) 0.0122(7) -0.0031(7)
    O5 0.0254(9) 0.0425(11) 0.0379(10) -0.0188(8) 0.0215(8) -0.0205(9)
    O6 0.0170(7) 0.0219(8) 0.0271(9) -0.0010(6) 0.0071(7) -0.0042(7)
    O7 0.0144(7) 0.0241(9) 0.0419(10) 0.0025(6) 0.0098(7) 0.0115(8)
    O8 0.0181(8) 0.0176(8) 0.0408(10) 0.0017(6) 0.0090(7) 0.0052(7)
    O1w 0.0246(8) 0.0155(8) 0.0189(8) -0.0056(6) 0.0059(7) 0.0012(6)
    O2w 0.0179(7) 0.0260(9) 0.0188(8) 0.0067(6) 0.0086(6) 0.0036(7)
    O3w 0.0200(7) 0.0139(7) 0.0177(8) 0.0051(6) 0.0077(6) 0.0013(6)
    O4w 0.0237(8) 0.0217(8) 0.0193(8) 0.0076(6) 0.0112(7) 0.0025(6)
    N1 0.0147(8) 0.0129(8) 0.0159(9) -0.0017(6) 0.0074(7) -0.0004(7)
    N2 0.0137(8) 0.0124(8) 0.0157(8) -0.0002(6) 0.0073(7) -0.0001(7)
    N3 0.0165(8) 0.0151(9) 0.0166(9) -0.0016(7) 0.0090(7) -0.0007(7)
    N4 0.0132(8) 0.0141(9) 0.0170(9) -0.0008(6) 0.0074(7) -0.0008(7)
    N5 0.0122(8) 0.0138(8) 0.0161(9) -0.0003(6) 0.0066(7) 0.0001(7)
    N6 0.0129(8) 0.0165(9) 0.0162(9) -0.0002(7) 0.0069(7) -0.0006(7)
    N7 0.0131(8) 0.0147(8) 0.0156(8) 0.0008(7) 0.0070(7) 0.0001(7)
    N8 0.0123(8) 0.0128(8) 0.0151(8) -0.0003(6) 0.0067(7) -0.0001(7)
    N9 0.0133(8) 0.0144(8) 0.0156(9) 0.0023(6) 0.0067(7) 0.0012(7)
    N10 0.0117(8) 0.0143(8) 0.0149(8) 0.0008(6) 0.0060(7) 0.0011(7)
    N11 0.0129(8) 0.0135(8) 0.0172(9) -0.0001(6) 0.0074(7) 0.0012(7)
    N12 0.0127(8) 0.0155(9) 0.0182(9) 0.0006(7) 0.0076(7) 0.0013(7)
    C1 0.0174(10) 0.0141(10) 0.0237(11) -0.0020(8) 0.0097(9) 0.0011(8)
    C2 0.0255(11) 0.0110(10) 0.0227(11) -0.0003(8) 0.0119(9) -0.0009(8)
    C3 0.0211(10) 0.0173(11) 0.0246(11) 0.0025(8) 0.0130(9) -0.0007(9)
    C4 0.0180(10) 0.0165(10) 0.0242(11) 0.0001(8) 0.0129(9) 0.0003(9)
    C5 0.0151(9) 0.0138(10) 0.0139(10) -0.0003(8) 0.0068(8) 0.0006(8)
    C6 0.0153(9) 0.0132(10) 0.0132(9) -0.0015(7) 0.0062(8) -0.0010(8)
    C7 0.0148(9) 0.0137(10) 0.0121(9) 0.0001(7) 0.0058(8) 0.0002(7)
    C8 0.0152(9) 0.0130(10) 0.0114(9) -0.0010(7) 0.0053(8) 0.0004(7)
    C9 0.0134(9) 0.0151(10) 0.0141(9) -0.0008(7) 0.0073(8) -0.0005(8)
    C10 0.0165(10) 0.0164(10) 0.0189(10) -0.0029(8) 0.0092(8) -0.0019(8)
    C11 0.0214(11) 0.0141(10) 0.0257(12) -0.0004(8) 0.0135(9) -0.0017(9)
    C12 0.0186(10) 0.0192(11) 0.0278(12) 0.0028(8) 0.0146(9) -0.0002(9)
    C13 0.0161(10) 0.0195(11) 0.0259(11) -0.0013(8) 0.0131(9) 0.0011(9)
    C14 0.0126(9) 0.0153(10) 0.0136(9) 0.0000(7) 0.0060(7) 0.0020(8)
    C15 0.0139(9) 0.0159(10) 0.0185(10) 0.0006(8) 0.0081(8) 0.0003(8)
    C16 0.0188(10) 0.0149(10) 0.0210(11) -0.0035(8) 0.0079(9) -0.0004(8)
    C17 0.0127(9) 0.0207(11) 0.0208(11) -0.0026(8) 0.0061(8) 0.0009(9)
    C18 0.0133(9) 0.0201(11) 0.0195(10) -0.0006(8) 0.0079(8) 0.0008(8)
    C19 0.0122(9) 0.0180(10) 0.0160(10) -0.0020(8) 0.0038(8) 0.0022(8)
    C20 0.0156(10) 0.0212(11) 0.0335(13) -0.0028(9) 0.0108(9) 0.0019(10)
    C21 0.0147(9) 0.0199(11) 0.0242(11) 0.0009(8) 0.0116(9) 0.0010(9)
    C22 0.0161(10) 0.0206(11) 0.0287(12) -0.0043(8) 0.0123(9) -0.0010(9)
    C23 0.0203(11) 0.0148(10) 0.0255(12) -0.0027(8) 0.0113(9) -0.0010(9)
    C24 0.0151(9) 0.0154(10) 0.0202(11) 0.0023(8) 0.0088(8) 0.0009(8)
    C25 0.0124(9) 0.0148(10) 0.0133(9) 0.0007(7) 0.0065(7) 0.0012(8)
    C26 0.0124(9) 0.0143(10) 0.0114(9) 0.0018(7) 0.0047(7) 0.0021(7)
    C27 0.0128(9) 0.0140(10) 0.0133(9) 0.0013(7) 0.0061(8) 0.0020(7)
    C28 0.0119(9) 0.0141(10) 0.0122(9) 0.0011(7) 0.0046(7) 0.0022(7)
    C29 0.0136(9) 0.0134(10) 0.0140(10) 0.0008(7) 0.0064(8) 0.0012(8)
    C30 0.0131(9) 0.0167(10) 0.0183(10) 0.0017(8) 0.0074(8) 0.0024(8)
    C31 0.0159(9) 0.0166(10) 0.0203(11) -0.0033(8) 0.0085(8) 0.0007(8)
    C32 0.0227(11) 0.0120(10) 0.0223(11) -0.0006(8) 0.0105(9) -0.0001(8)
    C33 0.0174(10) 0.0154(10) 0.0216(11) 0.0016(8) 0.0109(9) -0.0004(8)
    C34 0.0114(9) 0.0161(10) 0.0134(9) 0.0003(7) 0.0051(7) -0.0008(8)
    C35 0.0136(9) 0.0171(11) 0.0236(11) 0.0001(8) 0.0097(8) 0.0012(8)
    C36 0.0202(10) 0.0164(10) 0.0285(12) 0.0043(8) 0.0127(9) 0.0032(9)
    C37 0.0150(10) 0.0208(11) 0.0239(11) 0.0044(8) 0.0102(9) 0.0005(9)
    C38 0.0129(9) 0.0214(11) 0.0198(11) 0.0011(8) 0.0086(8) 0.0022(9)
    C39 0.0162(9) 0.0196(11) 0.0148(10) 0.0041(8) 0.0079(8) -0.0002(8)
    C40 0.0227(11) 0.0238(12) 0.0330(13) 0.0066(9) 0.0172(10) 0.0054(10)
    C41 0.0166(10) 0.0271(12) 0.0156(10) -0.0036(9) 0.0068(8) -0.0060(9)
    C42 0.0188(10) 0.0203(11) 0.0181(11) -0.0015(8) 0.0092(9) -0.0007(8)
    C43 0.0181(10) 0.0186(11) 0.0226(11) -0.0009(8) 0.0098(9) 0.0029(9)
    C44 0.0163(10) 0.0183(11) 0.0210(11) 0.0010(8) 0.0087(9) -0.0006(9)
loop_
    _geom_bond_atom_site_label_1
    _geom_bond_atom_site_label_2
    _geom_bond_site_symmetry_2
    _geom_bond_distance
    _geom_bond_publ_flag
    Mn1 O1 . 2.301(2) yes
    Mn1 O2 . 2.396(2) yes
    Mn1 O1w . 2.119(2) yes
    Mn1 O2w . 2.146(2) yes
    Mn1 N1 . 2.389(2) yes
    Mn1 N2 . 2.261(2) yes
    Mn1 N3 . 2.411(2) yes
    Mn2 O3 . 2.440(2) yes
    Mn2 O4 . 2.293(2) yes
    Mn2 O3w . 2.127(2) yes
    Mn2 O4w . 2.135(2) yes
    Mn2 N7 . 2.400(2) yes
    Mn2 N8 . 2.279(2) yes
    Mn2 N9 . 2.386(2) yes
    F1 C20 . 1.330(3) ?
    F2 C20 . 1.324(3) ?
    F3 C20 . 1.316(3) ?
    F4 C40 . 1.330(3) ?
    F5 C40 . 1.340(3) ?
    F6 C40 . 1.312(3) ?
    F7 C42 . 1.333(3) ?
    F8 C42 . 1.334(3) ?
    F9 C42 . 1.330(3) ?
    F10 C44 . 1.337(3) ?
    F11 C44 . 1.339(2) ?
    F12 C44 . 1.348(3) ?
    O1 C19 . 1.240(3) ?
    O2 C19 . 1.248(3) ?
    O3 C39 . 1.252(3) ?
    O4 C39 . 1.235(3) ?
    O5 C41 . 1.244(3) ?
    O6 C41 . 1.232(3) ?
    O7 C43 . 1.238(3) ?
    O8 C43 . 1.236(3) ?
    O1w H1w1 . 0.84(3) ?
    O1w H1w2 . 0.84(3) ?
    O2w H2w1 . 0.84(3) ?
    O2w H2w2 . 0.84(3) ?
    O3w H3w1 . 0.84(3) ?
    O3w H3w2 . 0.84(3) ?
    O4w H4w1 . 0.84(3) ?
    O4w H4w2 . 0.84(3) ?
    N1 C1 . 1.332(3) ?
    N1 C5 . 1.347(3) ?
    N2 C6 . 1.328(3) ?
    N2 C8 . 1.341(3) ?
    N3 C13 . 1.331(3) ?
    N3 C9 . 1.352(3) ?
    N4 C6 . 1.333(3) ?
    N4 C7 . 1.338(3) ?
    N5 C8 . 1.331(3) ?
    N5 C7 . 1.341(3) ?
    N6 C18 . 1.333(3) ?
    N6 C14 . 1.346(3) ?
    N7 C21 . 1.336(3) ?
    N7 C25 . 1.349(3) ?
    N8 C26 . 1.333(3) ?
    N8 C28 . 1.333(3) ?
    N9 C33 . 1.336(3) ?
    N9 C29 . 1.344(3) ?
    N10 C26 . 1.335(3) ?
    N10 C27 . 1.337(3) ?
    N11 C28 . 1.330(3) ?
    N11 C27 . 1.341(3) ?
    N12 C38 . 1.335(3) ?
    N12 C34 . 1.345(3) ?
    C1 C2 . 1.391(3) ?
    C1 H1 . 0.9500 ?
    C2 C3 . 1.384(3) ?
    C2 H2 . 0.9500 ?
    C3 C4 . 1.383(3) ?
    C3 H3 . 0.9500 ?
    C4 C5 . 1.380(3) ?
    C4 H4 . 0.9500 ?
    C5 C6 . 1.480(3) ?
    C7 C14 . 1.485(3) ?
    C8 C9 . 1.480(3) ?
    C9 C10 . 1.384(3) ?
    C10 C11 . 1.389(3) ?
    C10 H10 . 0.9500 ?
    C11 C12 . 1.382(3) ?
    C11 H11 . 0.9500 ?
    C12 C13 . 1.392(3) ?
    C12 H12 . 0.9500 ?
    C13 H13 . 0.9500 ?
    C14 C15 . 1.386(3) ?
    C15 C16 . 1.389(3) ?
    C15 H15 . 0.9500 ?
    C16 C17 . 1.384(3) ?
    C16 H16 . 0.9500 ?
    C17 C18 . 1.388(3) ?
    C17 H17 . 0.9500 ?
    C18 H18 . 0.9500 ?
    C19 C20 . 1.542(3) ?
    C21 C22 . 1.390(3) ?
    C21 H21 . 0.9500 ?
    C22 C23 . 1.381(3) ?
    C22 H22 . 0.9500 ?
    C23 C24 . 1.387(3) ?
    C23 H23 . 0.9500 ?
    C24 C25 . 1.380(3) ?
    C24 H24 . 0.9500 ?
    C25 C26 . 1.481(3) ?
    C27 C34 . 1.486(3) ?
    C28 C29 . 1.479(3) ?
    C29 C30 . 1.390(3) ?
    C30 C31 . 1.387(3) ?
    C30 H30 . 0.9500 ?
    C31 C32 . 1.382(3) ?
    C31 H31 . 0.9500 ?
    C32 C33 . 1.391(3) ?
    C32 H32 . 0.9500 ?
    C33 H33 . 0.9500 ?
    C34 C35 . 1.384(3) ?
    C35 C36 . 1.391(3) ?
    C35 H35 . 0.9500 ?
    C36 C37 . 1.380(3) ?
    C36 H36 . 0.9500 ?
    C37 C38 . 1.388(3) ?
    C37 H37 . 0.9500 ?
    C38 H38 . 0.9500 ?
    C39 C40 . 1.546(3) ?
    C41 C42 . 1.556(3) ?
    C43 C44 . 1.548(3) ?
loop_
    _geom_angle_atom_site_label_1
    _geom_angle_atom_site_label_2
    _geom_angle_atom_site_label_3
    _geom_angle_site_symmetry_1
    _geom_angle_site_symmetry_3
    _geom_angle
    _geom_angle_publ_flag
    O1w Mn1 O2w . . 175.89(6) ?
    O1w Mn1 N2 . . 86.97(6) ?
    O2w Mn1 N2 . . 88.92(6) ?
    O1w Mn1 O1 . . 90.24(6) ?
    O2w Mn1 O1 . . 93.43(6) ?
    N2 Mn1 O1 . . 152.20(6) ?
    O1w Mn1 N1 . . 90.44(6) ?
    O2w Mn1 N1 . . 88.19(6) ?
    N1 Mn1 N2 . . 69.67(6) yes
    O1 Mn1 N1 . . 82.71(6) ?
    O1w Mn1 O2 . . 98.86(6) ?
    O2w Mn1 O2 . . 84.74(6) ?
    N2 Mn1 O2 . . 151.37(6) ?
    O1 Mn1 O2 . . 56.30(5) ?
    N1 Mn1 O2 . . 137.72(6) ?
    O1w Mn1 N3 . . 84.67(6) ?
    O2w Mn1 N3 . . 93.79(6) ?
    N1 Mn1 N3 . . 138.46(6) yes
    N2 Mn1 N3 . . 68.89(6) yes
    O1 Mn1 N3 . . 138.36(6) ?
    O2 Mn1 N3 . . 83.67(6) ?
    O3w Mn2 O4w . . 176.32(7) ?
    O3w Mn2 N8 . . 87.81(6) ?
    O4w Mn2 N8 . . 90.92(6) ?
    O3w Mn2 O4 . . 82.22(6) ?
    O4w Mn2 O4 . . 100.56(6) ?
    N8 Mn2 O4 . . 149.21(6) ?
    O3w Mn2 N9 . . 95.84(6) ?
    O4w Mn2 N9 . . 86.93(6) ?
    N7 Mn2 N8 . . 68.46(6) yes
    N7 Mn2 N9 . . 137.33(6) yes
    N8 Mn2 N9 . . 69.20(6) yes
    O4 Mn2 N9 . . 82.87(6) ?
    O3w Mn2 N7 . . 87.62(6) ?
    O4w Mn2 N7 . . 88.70(6) ?
    O4 Mn2 N7 . . 139.49(6) ?
    O3w Mn2 O3 . . 94.37(6) ?
    O4w Mn2 O3 . . 85.30(6) ?
    N8 Mn2 O3 . . 154.58(6) ?
    O4 Mn2 O3 . . 55.78(5) ?
    N9 Mn2 O3 . . 135.41(6) ?
    N7 Mn2 O3 . . 86.31(6) ?
    C19 O1 Mn1 . . 91.12(13) ?
    C19 O2 Mn1 . . 86.56(12) ?
    C39 O3 Mn2 . . 85.32(12) ?
    C39 O4 Mn2 . . 92.45(13) ?
    Mn1 O1w H1w1 . . 129.2(17) ?
    Mn1 O1w H1w2 . . 119.8(17) ?
    H1w1 O1w H1w2 . . 110.4(16) ?
    Mn1 O2w H2w1 . . 121.8(17) ?
    Mn1 O2w H2w2 . . 124.5(17) ?
    H2w1 O2w H2w2 . . 109.2(15) ?
    Mn2 O3w H3w1 . . 122.4(16) ?
    Mn2 O3w H3w2 . . 127.4(16) ?
    H3w1 O3w H3w2 . . 110.1(15) ?
    Mn2 O4w H4w1 . . 126.3(18) ?
    Mn2 O4w H4w2 . . 116.9(17) ?
    H4w1 O4w H4w2 . . 109.6(15) ?
    C1 N1 C5 . . 116.85(18) ?
    C1 N1 Mn1 . . 126.24(14) ?
    C5 N1 Mn1 . . 116.90(13) ?
    C6 N2 C8 . . 116.00(18) ?
    C6 N2 Mn1 . . 121.20(14) ?
    C8 N2 Mn1 . . 122.67(13) ?
    C13 N3 C9 . . 117.09(18) ?
    C13 N3 Mn1 . . 125.48(14) ?
    C9 N3 Mn1 . . 117.11(13) ?
    C6 N4 C7 . . 114.69(17) ?
    C8 N5 C7 . . 114.63(18) ?
    C18 N6 C14 . . 117.34(18) ?
    C21 N7 C25 . . 117.08(18) ?
    C21 N7 Mn2 . . 124.84(14) ?
    C25 N7 Mn2 . . 118.08(13) ?
    C26 N8 C28 . . 115.94(17) ?
    C26 N8 Mn2 . . 122.56(13) ?
    C28 N8 Mn2 . . 121.36(14) ?
    C33 N9 C29 . . 117.85(18) ?
    C33 N9 Mn2 . . 124.48(14) ?
    C29 N9 Mn2 . . 117.52(14) ?
    C26 N10 C27 . . 114.58(18) ?
    C28 N11 C27 . . 114.76(17) ?
    C38 N12 C34 . . 117.62(19) ?
    N1 C1 C2 . . 123.4(2) ?
    N1 C1 H1 . . 118.3 ?
    C2 C1 H1 . . 118.3 ?
    C3 C2 C1 . . 118.7(2) ?
    C3 C2 H2 . . 120.7 ?
    C1 C2 H2 . . 120.7 ?
    C4 C3 C2 . . 118.8(2) ?
    C4 C3 H3 . . 120.6 ?
    C2 C3 H3 . . 120.6 ?
    C5 C4 C3 . . 118.4(2) ?
    C5 C4 H4 . . 120.8 ?
    C3 C4 H4 . . 120.8 ?
    N1 C5 C4 . . 123.83(19) ?
    N1 C5 C6 . . 115.22(18) ?
    C4 C5 C6 . . 120.96(18) ?
    N2 C6 N4 . . 124.64(19) ?
    N2 C6 C5 . . 116.96(18) ?
    N4 C6 C5 . . 118.40(18) ?
    N4 C7 N5 . . 125.51(19) ?
    N4 C7 C14 . . 116.71(18) ?
    N5 C7 C14 . . 117.78(18) ?
    N5 C8 N2 . . 124.42(19) ?
    N5 C8 C9 . . 119.68(18) ?
    N2 C8 C9 . . 115.87(18) ?
    N3 C9 C10 . . 123.41(19) ?
    N3 C9 C8 . . 115.40(18) ?
    C10 C9 C8 . . 121.13(18) ?
    C9 C10 C11 . . 118.67(19) ?
    C9 C10 H10 . . 120.7 ?
    C11 C10 H10 . . 120.7 ?
    C12 C11 C10 . . 118.4(2) ?
    C12 C11 H11 . . 120.8 ?
    C10 C11 H11 . . 120.8 ?
    C11 C12 C13 . . 119.1(2) ?
    C11 C12 H12 . . 120.4 ?
    C13 C12 H12 . . 120.4 ?
    N3 C13 C12 . . 123.3(2) ?
    N3 C13 H13 . . 118.4 ?
    C12 C13 H13 . . 118.4 ?
    N6 C14 C15 . . 123.30(19) ?
    N6 C14 C7 . . 115.48(18) ?
    C15 C14 C7 . . 121.21(18) ?
    C14 C15 C16 . . 118.39(19) ?
    C14 C15 H15 . . 120.8 ?
    C16 C15 H15 . . 120.8 ?
    C17 C16 C15 . . 118.9(2) ?
    C17 C16 H16 . . 120.6 ?
    C15 C16 H16 . . 120.6 ?
    C16 C17 C18 . . 118.6(2) ?
    C16 C17 H17 . . 120.7 ?
    C18 C17 H17 . . 120.7 ?
    N6 C18 C17 . . 123.5(2) ?
    N6 C18 H18 . . 118.3 ?
    C17 C18 H18 . . 118.3 ?
    O1 C19 O2 . . 126.0(2) ?
    O1 C19 C20 . . 115.96(19) ?
    O2 C19 C20 . . 118.01(19) ?
    F3 C20 F2 . . 107.1(2) ?
    F3 C20 F1 . . 107.7(2) ?
    F2 C20 F1 . . 106.6(2) ?
    F3 C20 C19 . . 112.7(2) ?
    F2 C20 C19 . . 111.9(2) ?
    F1 C20 C19 . . 110.60(18) ?
    N7 C21 C22 . . 122.9(2) ?
    N7 C21 H21 . . 118.5 ?
    C22 C21 H21 . . 118.5 ?
    C23 C22 C21 . . 119.4(2) ?
    C23 C22 H22 . . 120.3 ?
    C21 C22 H22 . . 120.3 ?
    C22 C23 C24 . . 118.1(2) ?
    C22 C23 H23 . . 120.9 ?
    C24 C23 H23 . . 120.9 ?
    C25 C24 C23 . . 119.0(2) ?
    C25 C24 H24 . . 120.5 ?
    C23 C24 H24 . . 120.5 ?
    N7 C25 C24 . . 123.45(19) ?
    N7 C25 C26 . . 115.02(18) ?
    C24 C25 C26 . . 121.51(18) ?
    N8 C26 N10 . . 124.61(18) ?
    N8 C26 C25 . . 115.88(17) ?
    N10 C26 C25 . . 119.51(18) ?
    N10 C27 N11 . . 125.50(18) ?
    N10 C27 C34 . . 117.58(18) ?
    N11 C27 C34 . . 116.89(17) ?
    N11 C28 N8 . . 124.55(19) ?
    N11 C28 C29 . . 119.10(18) ?
    N8 C28 C29 . . 116.30(17) ?
    N9 C29 C30 . . 123.49(19) ?
    N9 C29 C28 . . 115.60(18) ?
    C30 C29 C28 . . 120.85(18) ?
    C31 C30 C29 . . 117.87(19) ?
    C31 C30 H30 . . 121.1 ?
    C29 C30 H30 . . 121.1 ?
    C32 C31 C30 . . 119.18(19) ?
    C32 C31 H31 . . 120.4 ?
    C30 C31 H31 . . 120.4 ?
    C31 C32 C33 . . 119.1(2) ?
    C31 C32 H32 . . 120.4 ?
    C33 C32 H32 . . 120.4 ?
    N9 C33 C32 . . 122.46(19) ?
    N9 C33 H33 . . 118.8 ?
    C32 C33 H33 . . 118.8 ?
    N12 C34 C35 . . 122.91(19) ?
    N12 C34 C27 . . 116.23(18) ?
    C35 C34 C27 . . 120.82(18) ?
    C34 C35 C36 . . 118.7(2) ?
    C34 C35 H35 . . 120.6 ?
    C36 C35 H35 . . 120.6 ?
    C37 C36 C35 . . 118.8(2) ?
    C37 C36 H36 . . 120.6 ?
    C35 C36 H36 . . 120.6 ?
    C36 C37 C38 . . 118.6(2) ?
    C36 C37 H37 . . 120.7 ?
    C38 C37 H37 . . 120.7 ?
    N12 C38 C37 . . 123.3(2) ?
    N12 C38 H38 . . 118.3 ?
    C37 C38 H38 . . 118.3 ?
    O4 C39 O3 . . 126.2(2) ?
    O4 C39 C40 . . 116.2(2) ?
    O3 C39 C40 . . 117.59(19) ?
    F6 C40 F4 . . 108.5(2) ?
    F6 C40 F5 . . 107.8(2) ?
    F4 C40 F5 . . 105.76(19) ?
    F6 C40 C39 . . 110.3(2) ?
    F4 C40 C39 . . 112.11(19) ?
    F5 C40 C39 . . 112.1(2) ?
    O6 C41 O5 . . 129.4(2) ?
    O6 C41 C42 . . 116.24(19) ?
    O5 C41 C42 . . 114.4(2) ?
    F9 C42 F7 . . 106.66(19) ?
    F9 C42 F8 . . 105.82(19) ?
    F7 C42 F8 . . 106.99(18) ?
    F9 C42 C41 . . 112.29(18) ?
    F7 C42 C41 . . 112.10(18) ?
    F8 C42 C41 . . 112.55(18) ?
    O8 C43 O7 . . 129.6(2) ?
    O8 C43 C44 . . 115.82(19) ?
    O7 C43 C44 . . 114.54(19) ?
    F10 C44 F11 . . 106.79(17) ?
    F10 C44 F12 . . 106.31(18) ?
    F11 C44 F12 . . 106.29(18) ?
    F10 C44 C43 . . 111.95(18) ?
    F11 C44 C43 . . 113.18(18) ?
    F12 C44 C43 . . 111.86(18) ?
loop_
    _geom_torsion_atom_site_label_1
    _geom_torsion_atom_site_label_2
    _geom_torsion_atom_site_label_3
    _geom_torsion_atom_site_label_4
    _geom_torsion_site_symmetry_1
    _geom_torsion_site_symmetry_2
    _geom_torsion_site_symmetry_3
    _geom_torsion_site_symmetry_4
    _geom_torsion
    _geom_torsion_publ_flag
    O1w Mn1 O1 C19 . . . . 100.41(13) ?
    O2w Mn1 O1 C19 . . . . -81.45(13) ?
    N2 Mn1 O1 C19 . . . . -175.64(14) ?
    N1 Mn1 O1 C19 . . . . -169.19(13) ?
    O2 Mn1 O1 C19 . . . . -0.09(12) ?
    N3 Mn1 O1 C19 . . . . 18.16(17) ?
    O1w Mn1 O2 C19 . . . . -84.24(13) ?
    O2w Mn1 O2 C19 . . . . 97.77(13) ?
    N2 Mn1 O2 C19 . . . . 175.76(13) ?
    O1 Mn1 O2 C19 . . . . 0.09(12) ?
    N1 Mn1 O2 C19 . . . . 16.29(16) ?
    N3 Mn1 O2 C19 . . . . -167.82(13) ?
    O3w Mn2 O3 C39 . . . . -74.81(13) ?
    O4w Mn2 O3 C39 . . . . 108.87(13) ?
    N8 Mn2 O3 C39 . . . . -168.92(14) ?
    O4 Mn2 O3 C39 . . . . 2.71(12) ?
    N9 Mn2 O3 C39 . . . . 28.07(16) ?
    N7 Mn2 O3 C39 . . . . -162.13(13) ?
    O3w Mn2 O4 C39 . . . . 97.98(13) ?
    O4w Mn2 O4 C39 . . . . -79.58(13) ?
    N8 Mn2 O4 C39 . . . . 170.25(13) ?
    N9 Mn2 O4 C39 . . . . -165.10(13) ?
    N7 Mn2 O4 C39 . . . . 20.95(17) ?
    O3 Mn2 O4 C39 . . . . -2.74(12) ?
    O1w Mn1 N1 C1 . . . . 93.77(18) ?
    O2w Mn1 N1 C1 . . . . -90.11(18) ?
    N2 Mn1 N1 C1 . . . . -179.62(19) ?
    O1 Mn1 N1 C1 . . . . 3.58(17) ?
    O2 Mn1 N1 C1 . . . . -9.9(2) ?
    N3 Mn1 N1 C1 . . . . 176.22(16) ?
    O1w Mn1 N1 C5 . . . . -87.45(15) ?
    O2w Mn1 N1 C5 . . . . 88.67(15) ?
    N2 Mn1 N1 C5 . . . . -0.85(14) ?
    O1 Mn1 N1 C5 . . . . -177.64(15) ?
    O2 Mn1 N1 C5 . . . . 168.83(13) ?
    N3 Mn1 N1 C5 . . . . -5.01(19) ?
    O1w Mn1 N2 C6 . . . . 91.00(16) ?
    O2w Mn1 N2 C6 . . . . -89.06(16) ?
    O1 Mn1 N2 C6 . . . . 6.2(2) ?
    N1 Mn1 N2 C6 . . . . -0.59(15) ?
    O2 Mn1 N2 C6 . . . . -166.02(14) ?
    N3 Mn1 N2 C6 . . . . 176.46(17) ?
    O1w Mn1 N2 C8 . . . . -84.72(16) ?
    O2w Mn1 N2 C8 . . . . 95.22(16) ?
    O1 Mn1 N2 C8 . . . . -169.47(14) ?
    N1 Mn1 N2 C8 . . . . -176.31(17) ?
    O2 Mn1 N2 C8 . . . . 18.3(2) ?
    N3 Mn1 N2 C8 . . . . 0.74(15) ?
    O1w Mn1 N3 C13 . . . . -86.45(18) ?
    O2w Mn1 N3 C13 . . . . 97.38(18) ?
    N2 Mn1 N3 C13 . . . . -175.25(19) ?
    O1 Mn1 N3 C13 . . . . -2.1(2) ?
    N1 Mn1 N3 C13 . . . . -171.07(16) ?
    O2 Mn1 N3 C13 . . . . 13.10(17) ?
    C19 Mn1 N3 C13 . . . . 6.95(19) ?
    O1w Mn1 N3 C9 . . . . 86.84(15) ?
    O2w Mn1 N3 C9 . . . . -89.33(15) ?
    N2 Mn1 N3 C9 . . . . -1.96(14) ?
    O1 Mn1 N3 C9 . . . . 171.19(13) ?
    N1 Mn1 N3 C9 . . . . 2.22(19) ?
    O2 Mn1 N3 C9 . . . . -173.61(15) ?
    C19 Mn1 N3 C9 . . . . -179.75(14) ?
    O3w Mn2 N7 C21 . . . . -92.60(17) ?
    O4w Mn2 N7 C21 . . . . 87.32(17) ?
    N8 Mn2 N7 C21 . . . . 178.82(19) ?
    O4 Mn2 N7 C21 . . . . -17.5(2) ?
    N9 Mn2 N7 C21 . . . . 171.37(15) ?
    O3 Mn2 N7 C21 . . . . 1.95(17) ?
    O3w Mn2 N7 C25 . . . . 87.61(15) ?
    O4w Mn2 N7 C25 . . . . -92.48(15) ?
    N8 Mn2 N7 C25 . . . . -0.98(14) ?
    O4 Mn2 N7 C25 . . . . 162.70(13) ?
    N9 Mn2 N7 C25 . . . . -8.42(19) ?
    O3 Mn2 N7 C25 . . . . -177.85(15) ?
    O3w Mn2 N8 C26 . . . . -87.89(16) ?
    O4w Mn2 N8 C26 . . . . 88.65(16) ?
    O4 Mn2 N8 C26 . . . . -158.70(14) ?
    N9 Mn2 N8 C26 . . . . 175.02(17) ?
    N7 Mn2 N8 C26 . . . . 0.41(15) ?
    O3 Mn2 N8 C26 . . . . 7.7(2) ?
    O3w Mn2 N8 C28 . . . . 96.66(16) ?
    O4w Mn2 N8 C28 . . . . -86.80(16) ?
    O4 Mn2 N8 C28 . . . . 25.8(2) ?
    N9 Mn2 N8 C28 . . . . -0.43(15) ?
    N7 Mn2 N8 C28 . . . . -175.04(17) ?
    O3 Mn2 N8 C28 . . . . -167.76(14) ?
    O3w Mn2 N9 C33 . . . . 98.99(17) ?
    O4w Mn2 N9 C33 . . . . -83.44(17) ?
    N8 Mn2 N9 C33 . . . . -175.60(18) ?
    O4 Mn2 N9 C33 . . . . 17.61(17) ?
    N7 Mn2 N9 C33 . . . . -168.19(15) ?
    O3 Mn2 N9 C33 . . . . -3.3(2) ?
    O3w Mn2 N9 C29 . . . . -85.62(15) ?
    O4w Mn2 N9 C29 . . . . 91.94(15) ?
    N8 Mn2 N9 C29 . . . . -0.21(14) ?
    O4 Mn2 N9 C29 . . . . -167.00(15) ?
    N7 Mn2 N9 C29 . . . . 7.20(19) ?
    O3 Mn2 N9 C29 . . . . 172.08(13) ?
    C5 N1 C1 C2 . . . . -1.3(3) ?
    Mn1 N1 C1 C2 . . . . 177.52(16) ?
    N1 C1 C2 C3 . . . . 0.6(3) ?
    C1 C2 C3 C4 . . . . 0.2(3) ?
    C2 C3 C4 C5 . . . . -0.3(3) ?
    C1 N1 C5 C4 . . . . 1.1(3) ?
    Mn1 N1 C5 C4 . . . . -177.78(16) ?
    C1 N1 C5 C6 . . . . -179.11(18) ?
    Mn1 N1 C5 C6 . . . . 2.0(2) ?
    C3 C4 C5 N1 . . . . -0.3(3) ?
    C3 C4 C5 C6 . . . . 179.9(2) ?
    C8 N2 C6 N4 . . . . -1.8(3) ?
    Mn1 N2 C6 N4 . . . . -177.75(15) ?
    C8 N2 C6 C5 . . . . 177.83(18) ?
    Mn1 N2 C6 C5 . . . . 1.8(2) ?
    C7 N4 C6 N2 . . . . -1.1(3) ?
    C7 N4 C6 C5 . . . . 179.33(18) ?
    N1 C5 C6 N2 . . . . -2.5(3) ?
    C4 C5 C6 N2 . . . . 177.27(19) ?
    N1 C5 C6 N4 . . . . 177.10(18) ?
    C4 C5 C6 N4 . . . . -3.1(3) ?
    C6 N4 C7 N5 . . . . 3.5(3) ?
    C6 N4 C7 C14 . . . . -175.73(17) ?
    C8 N5 C7 N4 . . . . -2.7(3) ?
    C8 N5 C7 C14 . . . . 176.52(17) ?
    C7 N5 C8 N2 . . . . -0.6(3) ?
    C7 N5 C8 C9 . . . . 177.49(18) ?
    C6 N2 C8 N5 . . . . 2.7(3) ?
    Mn1 N2 C8 N5 . . . . 178.60(15) ?
    C6 N2 C8 C9 . . . . -175.49(17) ?
    Mn1 N2 C8 C9 . . . . 0.4(2) ?
    C13 N3 C9 C10 . . . . -0.5(3) ?
    Mn1 N3 C9 C10 . . . . -174.35(16) ?
    C13 N3 C9 C8 . . . . 176.72(18) ?
    Mn1 N3 C9 C8 . . . . 2.9(2) ?
    N5 C8 C9 N3 . . . . 179.52(18) ?
    N2 C8 C9 N3 . . . . -2.2(3) ?
    N5 C8 C9 C10 . . . . -3.2(3) ?
    N2 C8 C9 C10 . . . . 175.05(19) ?
    N3 C9 C10 C11 . . . . 1.1(3) ?
    C8 C9 C10 C11 . . . . -175.97(19) ?
    C9 C10 C11 C12 . . . . -0.5(3) ?
    C10 C11 C12 C13 . . . . -0.5(3) ?
    C9 N3 C13 C12 . . . . -0.7(3) ?
    Mn1 N3 C13 C12 . . . . 172.63(17) ?
    C11 C12 C13 N3 . . . . 1.2(4) ?
    C18 N6 C14 C15 . . . . 0.1(3) ?
    C18 N6 C14 C7 . . . . 179.21(18) ?
    N4 C7 C14 N6 . . . . -6.9(3) ?
    N5 C7 C14 N6 . . . . 173.81(18) ?
    N4 C7 C14 C15 . . . . 172.19(19) ?
    N5 C7 C14 C15 . . . . -7.1(3) ?
    N6 C14 C15 C16 . . . . -1.2(3) ?
    C7 C14 C15 C16 . . . . 179.82(19) ?
    C14 C15 C16 C17 . . . . 1.1(3) ?
    C15 C16 C17 C18 . . . . -0.1(3) ?
    C14 N6 C18 C17 . . . . 0.9(3) ?
    C16 C17 C18 N6 . . . . -0.9(3) ?
    Mn1 O1 C19 O2 . . . . 0.2(2) ?
    Mn1 O1 C19 C20 . . . . 179.06(17) ?
    Mn1 O2 C19 O1 . . . . -0.2(2) ?
    Mn1 O2 C19 C20 . . . . -179.03(18) ?
    O1 C19 C20 F3 . . . . 170.2(2) ?
    O2 C19 C20 F3 . . . . -10.8(3) ?
    O1 C19 C20 F2 . . . . 49.5(3) ?
    O2 C19 C20 F2 . . . . -131.5(2) ?
    O1 C19 C20 F1 . . . . -69.1(3) ?
    O2 C19 C20 F1 . . . . 109.8(2) ?
    C25 N7 C21 C22 . . . . -0.4(3) ?
    Mn2 N7 C21 C22 . . . . 179.78(17) ?
    N7 C21 C22 C23 . . . . 0.2(4) ?
    C21 C22 C23 C24 . . . . 0.0(3) ?
    C22 C23 C24 C25 . . . . 0.0(3) ?
    C21 N7 C25 C24 . . . . 0.4(3) ?
    Mn2 N7 C25 C24 . . . . -179.75(16) ?
    C21 N7 C25 C26 . . . . -178.43(18) ?
    Mn2 N7 C25 C26 . . . . 1.4(2) ?
    C23 C24 C25 N7 . . . . -0.2(3) ?
    C23 C24 C25 C26 . . . . 178.58(19) ?
    C28 N8 C26 N10 . . . . -3.1(3) ?
    Mn2 N8 C26 N10 . . . . -178.80(15) ?
    C28 N8 C26 C25 . . . . 175.82(17) ?
    Mn2 N8 C26 C25 . . . . 0.1(2) ?
    C27 N10 C26 N8 . . . . 1.5(3) ?
    C27 N10 C26 C25 . . . . -177.44(18) ?
    N7 C25 C26 N8 . . . . -1.0(3) ?
    C24 C25 C26 N8 . . . . -179.91(19) ?
    N7 C25 C26 N10 . . . . 177.98(18) ?
    C24 C25 C26 N10 . . . . -0.9(3) ?
    C26 N10 C27 N11 . . . . 0.8(3) ?
    C26 N10 C27 C34 . . . . 178.67(17) ?
    C28 N11 C27 N10 . . . . -1.1(3) ?
    C28 N11 C27 C34 . . . . -179.02(17) ?
    C27 N11 C28 N8 . . . . -0.8(3) ?
    C27 N11 C28 C29 . . . . 176.68(18) ?
    C26 N8 C28 N11 . . . . 2.7(3) ?
    Mn2 N8 C28 N11 . . . . 178.47(15) ?
    C26 N8 C28 C29 . . . . -174.77(17) ?
    Mn2 N8 C28 C29 . . . . 1.0(2) ?
    C33 N9 C29 C30 . . . . -0.9(3) ?
    Mn2 N9 C29 C30 . . . . -176.60(16) ?
    C33 N9 C29 C28 . . . . 176.44(18) ?
    Mn2 N9 C29 C28 . . . . 0.7(2) ?
    N11 C28 C29 N9 . . . . -178.75(18) ?
    N8 C28 C29 N9 . . . . -1.1(3) ?
    N11 C28 C29 C30 . . . . -1.3(3) ?
    N8 C28 C29 C30 . . . . 176.31(19) ?
    N9 C29 C30 C31 . . . . 1.9(3) ?
    C28 C29 C30 C31 . . . . -175.32(19) ?
    C29 C30 C31 C32 . . . . -1.4(3) ?
    C30 C31 C32 C33 . . . . 0.1(3) ?
    C29 N9 C33 C32 . . . . -0.5(3) ?
    Mn2 N9 C33 C32 . . . . 174.84(16) ?
    C31 C32 C33 N9 . . . . 0.9(3) ?
    C38 N12 C34 C35 . . . . -1.0(3) ?
    C38 N12 C34 C27 . . . . 176.44(18) ?
    N10 C27 C34 N12 . . . . 162.14(18) ?
    N11 C27 C34 N12 . . . . -19.8(3) ?
    N10 C27 C34 C35 . . . . -20.4(3) ?
    N11 C27 C34 C35 . . . . 157.7(2) ?
    N12 C34 C35 C36 . . . . 1.3(3) ?
    C27 C34 C35 C36 . . . . -176.0(2) ?
    C34 C35 C36 C37 . . . . -0.5(3) ?
    C35 C36 C37 C38 . . . . -0.5(3) ?
    C34 N12 C38 C37 . . . . -0.1(3) ?
    C36 C37 C38 N12 . . . . 0.8(3) ?
    Mn2 O4 C39 O3 . . . . 5.5(2) ?
    Mn2 O4 C39 C40 . . . . -175.65(17) ?
    Mn2 O3 C39 O4 . . . . -5.2(2) ?
    Mn2 O3 C39 C40 . . . . 175.99(18) ?
    O4 C39 C40 F6 . . . . -84.0(3) ?
    O3 C39 C40 F6 . . . . 94.9(3) ?
    O4 C39 C40 F4 . . . . 37.0(3) ?
    O3 C39 C40 F4 . . . . -144.0(2) ?
    O4 C39 C40 F5 . . . . 155.8(2) ?
    O3 C39 C40 F5 . . . . -25.2(3) ?
    O6 C41 C42 F9 . . . . 130.8(2) ?
    O5 C41 C42 F9 . . . . -48.3(3) ?
    O6 C41 C42 F7 . . . . -109.1(2) ?
    O5 C41 C42 F7 . . . . 71.8(3) ?
    O6 C41 C42 F8 . . . . 11.5(3) ?
    O5 C41 C42 F8 . . . . -167.6(2) ?
    O8 C43 C44 F10 . . . . -110.1(2) ?
    O7 C43 C44 F10 . . . . 69.7(3) ?
    O8 C43 C44 F11 . . . . 10.7(3) ?
    O7 C43 C44 F11 . . . . -169.6(2) ?
    O8 C43 C44 F12 . . . . 130.7(2) ?
    O7 C43 C44 F12 . . . . -49.5(3) ?
loop_
    _geom_hbond_atom_site_label_D
    _geom_hbond_atom_site_label_H
    _geom_hbond_atom_site_label_A
    _geom_hbond_site_symmetry_A
    _geom_hbond_distance_DH
    _geom_hbond_distance_HA
    _geom_hbond_distance_DA
    _geom_hbond_angle_DHA
    _geom_hbond_publ_flag
    O1w H1w1 O5 . 0.84(3) 1.82(3) 2.661(2) 176(3) yes
    O1w H1w2 N12 . 0.84(3) 1.94(3) 2.765(2) 166(3) yes
    O2w H2w1 O2 7_666 0.84(3) 1.96(3) 2.789(2) 169(3) yes
    O2w H2w2 O8 5_676 0.84(3) 1.85(3) 2.679(2) 167(3) yes
    O3w H3w1 N6 . 0.84(3) 1.98(3) 2.798(2) 167(2) yes
    O3w H3w2 O7 . 0.84(3) 1.86(3) 2.703(2) 175(3) yes
    O4w H4w1 O3 2_656 0.84(3) 1.95(3) 2.782(2) 170(3) yes
    O4w H4w2 O6 4_646 0.84(3) 1.87(3) 2.672(2) 160(2) yes
