# Supplementary material for: Diaqua­(trifluoro­acetato-κ2 O,O′)[2,4,6-tri-2-pyridyl-1,3,5-triazine-κ3 N 2,N 1,N 6]manganese(II) trifluoro­acetate
Source: Acta Crystallogr Sect E Struct Rep Online. 2009 Apr 30;65(Pt 5):m591–2. doi: 10.1107/S1600536809015098 (PMC2977628; doi:10.1107/S1600536809015098)
Supplement: Supplementary file 2 [file e-65-0m591-Isup2.hkl]

# 
# h,k,l, Fc-squared, Fo-squared, sigma(Fo-squared) and status flag 
# 
data_I
_shelx_title '  C2/c' 
_shelx_refln_list_code          4 
_shelx_F_calc_maximum     1777.30 
_exptl_crystal_F_000      5072.00 
_reflns_d_resolution_high  0.7697 
 
loop_ 
 _symmetry_equiv_pos_as_xyz 
 'x, y, z' 
 '-x, y, -z+1/2' 
 'x+1/2, y+1/2, z' 
 '-x+1/2, y+1/2, -z+1/2' 
 '-x, -y, -z' 
 'x, -y, z-1/2' 
 '-x+1/2, -y+1/2, -z' 
 'x+1/2, -y+1/2, z-1/2' 
 
_cell_length_a    31.1179 
_cell_length_b    10.5881 
_cell_length_c    32.9673 
_cell_angle_alpha  90.000 
_cell_angle_beta  117.027 
_cell_angle_gamma  90.000 
 
_shelx_F_squared_multiplier     1.000 
 
loop_ 
 _refln_index_h 
 _refln_index_k 
 _refln_index_l 
 _refln_F_squared_calc 
 _refln_F_squared_meas 
 _refln_F_squared_sigma 
 _refln_observed_status 
   2   0   0      229.60        0.47      9.13 o 
   4   0   0     8205.54     7450.27    120.03 o 
   6   0   0     3479.73     2529.39     61.32 o 
   8   0   0    17224.76    18941.66    296.62 o 
  10   0   0     3826.79     3770.77     90.14 o 
  12   0   0     5991.34     6501.90    133.99 o 
  14   0   0      760.47      536.89     50.43 o 
  16   0   0    75813.99    78918.55   1164.14 o 
  18   0   0     1358.69     1748.83     96.03 o 
  20   0   0     1154.48     1101.30    110.44 o 
  22   0   0     9950.02    10480.34    226.34 o 
  24   0   0     1584.57     1656.24    138.66 o 
  26   0   0    19821.61    18206.02    350.74 o 
  28   0   0     6768.39     6524.00    263.78 o 
  30   0   0     8143.26     8084.65    313.99 o 
  32   0   0      328.05      371.11    131.77 o 
  34   0   0     4047.08     4531.64    301.27 o 
  36   0   0      274.40      264.94    175.29 o 
   1   1   0    40271.90    25120.38    941.47 o 
   3   1   0    14441.16    15674.68    161.12 o 
   5   1   0    97963.52    99677.38   1123.56 o 
   7   1   0    55046.23    53214.30    577.40 o 
   9   1   0    12470.71    12049.57    144.68 o 
  11   1   0    46758.98    48963.43    541.63 o 
  13   1   0     2938.54     3105.91     70.28 o 
  15   1   0      498.90      522.91     38.35 o 
  17   1   0     2736.93     2626.50     79.14 o 
  19   1   0    12028.09    11906.92    167.32 o 
  21   1   0    11031.41    10285.63    156.35 o 
  23   1   0      708.24      777.65     59.09 o 
  25   1   0     1265.52     1251.08     75.77 o 
  27   1   0     1174.55     1441.70     89.75 o 
  29   1   0      488.31      511.07     82.40 o 
  31   1   0     4082.19     3848.87    173.26 o 
  33   1   0      141.18       -4.20     93.79 o 
  35   1   0      261.04      172.24    107.33 o 
   0   2   0    28642.96    32604.13    546.59 o 
   2   2   0       66.48      -43.92     29.28 o 
   4   2   0   154708.52   151987.61   1548.17 o 
   6   2   0    17385.06    18178.39    397.49 o 
   8   2   0     7938.71     7157.49    137.59 o 
  10   2   0      780.21      559.40     33.45 o 
  12   2   0    94952.09    94343.52   1096.65 o 
  14   2   0     2188.44     1654.77     59.50 o 
  16   2   0     9786.82     8850.29    150.07 o 
  18   2   0    13934.76    14153.09    214.92 o 
  20   2   0     4946.44     4753.84    107.12 o 
  22   2   0    24123.26    22289.30    298.90 o 
  24   2   0     7406.99     6952.60    151.66 o 
  26   2   0       56.49      -92.83     61.89 o 
  28   2   0     5416.18     5300.28    154.90 o 
  30   2   0    13738.50    13635.41    285.36 o 
  32   2   0       37.50      -82.64     89.74 o 
  34   2   0     9057.07     8503.01    258.55 o 
   1   3   0     3333.22     4484.36     75.19 o 
   3   3   0    44236.61    45311.11    655.19 o 
   5   3   0     2873.45     2575.01     65.15 o 
   7   3   0    71600.59    73141.75    763.54 o 
   9   3   0    78550.81    77226.02    814.08 o 
  11   3   0      607.74      556.80     43.51 o 
  13   3   0      205.91      171.53     33.68 o 
  15   3   0    24857.58    24017.16    287.20 o 
  17   3   0     2546.96     2661.05     77.79 o 
  19   3   0     3936.13     3752.10     94.32 o 
  21   3   0       12.73      -56.43     43.22 o 
  23   3   0       59.25       65.09     60.54 o 
  25   3   0    12700.96    12462.83    235.93 o 
  27   3   0      542.81      548.28     81.28 o 
  29   3   0      300.32      283.20     80.40 o 
  31   3   0     1285.67     1360.62    169.80 o 
  33   3   0     1215.85     1215.20    117.07 o 
  35   3   0       87.47       29.64    113.24 o 
   0   4   0   238420.73   236687.95   3804.57 o 
   2   4   0    29832.60    30799.17    374.42 o 
   4   4   0   265336.72   274885.16   3084.31 o 
   6   4   0    26300.72    24738.10    360.52 o 
   8   4   0     3706.87     4864.81    101.56 o 
  10   4   0    35937.66    37370.35    438.06 o 
  12   4   0       59.15      106.42     44.11 o 
  14   4   0      449.87      558.10     40.58 o 
  16   4   0     3117.72     2417.64     71.92 o 
  18   4   0     7577.77     7486.45    138.69 o 
  20   4   0     1596.60     1801.62    101.03 o 
  22   4   0     2234.74     2176.30    112.99 o 
  24   4   0     9369.36     8290.62    201.57 o 
  26   4   0      392.26      284.11     75.64 o 
  28   4   0      667.35      608.86     88.84 o 
  30   4   0      738.65      421.49     88.30 o 
  32   4   0      344.28      183.23    123.04 o 
  34   4   0     3554.98     3801.54    193.85 o 
   1   5   0    70223.40    77024.22    899.66 o 
   3   5   0    27699.31    29118.73    362.08 o 
   5   5   0     2477.14     2291.93    216.47 o 
   7   5   0    65288.94    64790.18    773.78 o 
   9   5   0     3354.09     3428.74    117.34 o 
  11   5   0     7441.19     7540.40    135.92 o 
  13   5   0      907.85      996.26     66.02 o 
  15   5   0     6810.24     6769.86    128.59 o 
  17   5   0     1094.63     1045.63     64.62 o 
  19   5   0     2992.82     2934.13    107.10 o 
  21   5   0     3903.38     3719.46    119.72 o 
  23   5   0      137.75       49.54     67.23 o 
  25   5   0    19106.80    18070.57    312.86 o 
  27   5   0      760.39      812.52     93.31 o 
  29   5   0     1161.77      876.05    100.14 o 
  31   5   0     1551.71     1879.96    124.05 o 
  33   5   0      351.52      419.24     99.52 o 
   0   6   0    30775.95    28401.26    510.61 o 
   2   6   0      802.00      901.96     65.00 o 
   4   6   0     7212.37     7791.36    129.75 o 
   6   6   0     1309.92     1297.88     60.70 o 
   8   6   0     3344.07     3904.88    108.24 o 
  10   6   0      356.53      446.36     54.81 o 
  12   6   0      190.73      339.12     50.74 o 
  14   6   0     7461.65     7115.99    157.08 o 
  16   6   0     6261.45     6168.94    156.35 o 
  18   6   0     9923.58     9605.49    217.56 o 
  20   6   0     1154.13     1091.62     89.90 o 
  22   6   0    20954.69    20670.57    322.44 o 
  24   6   0    11306.81    10496.35    223.15 o 
  26   6   0      425.44      424.15     85.93 o 
  28   6   0      191.97      131.49     80.81 o 
  30   6   0     3726.80     4248.89    161.66 o 
  32   6   0       83.06       51.45     91.35 o 
   1   7   0     3969.74     3370.68    175.63 o 
   3   7   0     1191.81     1595.37    128.79 o 
   5   7   0     4765.25     4038.90    114.42 o 
   7   7   0     2006.64     2030.52     85.78 o 
   9   7   0     9674.33    10518.91    330.18 o 
  11   7   0    35208.07    33425.22    442.91 o 
  13   7   0     8976.24     8619.74    166.80 o 
  15   7   0     7349.67     7825.06    188.32 o 
  17   7   0     9295.45     9576.14    223.69 o 
  19   7   0      593.01      499.52     90.50 o 
  21   7   0     5552.91     4991.79    169.49 o 
  23   7   0     1970.63     2254.49    134.02 o 
  25   7   0     3618.94     3629.10    173.40 o 
  27   7   0       73.88      -40.15     93.87 o 
  29   7   0      576.18      751.84    113.02 o 
  31   7   0     4570.39     4568.16    189.56 o 
   0   8   0     2975.28     5004.23    249.76 o 
   2   8   0     4695.45     4665.81    204.75 o 
   4   8   0     7925.73     8593.53    402.22 o 
   6   8   0      858.26      878.37     92.06 o 
   8   8   0      717.06      711.40     68.37 o 
  10   8   0     7856.84     7519.81    157.02 o 
  12   8   0     4319.35     4388.84    124.83 o 
  14   8   0    54318.21    53834.61    801.13 o 
  16   8   0     6675.19     7198.43    229.54 o 
  18   8   0     2548.01     2734.26    138.28 o 
  20   8   0       68.96      -79.09     80.23 o 
  22   8   0      263.88      229.93     90.75 o 
  24   8   0      130.54      -23.16     88.27 o 
  26   8   0     3810.92     3545.00    182.01 o 
  28   8   0       76.72       -9.86    102.85 o 
   1   9   0      257.12     3207.11    241.70 o 
   3   9   0    21056.97    21863.24    369.26 o 
   5   9   0      727.01      455.07     74.66 o 
   7   9   0      439.49      314.78     70.87 o 
   9   9   0    15434.44    14235.44    239.80 o 
  11   9   0    31192.66    29205.71    412.07 o 
  13   9   0    18376.80    17511.19    334.00 o 
  15   9   0     1658.92     1886.84    144.89 o 
  17   9   0     2624.07     2731.40    141.32 o 
  19   9   0      635.60      572.88    101.83 o 
  21   9   0     2343.65     2499.23    144.49 o 
  23   9   0     2176.07     2393.39    147.72 o 
  25   9   0     4557.59     4452.20    189.01 o 
  27   9   0     1906.66     2374.81    216.47 o 
   0  10   0     1831.81     2390.02    219.49 o 
   2  10   0    25837.47    23638.93    436.41 o 
   4  10   0       16.79      -34.05     78.61 o 
   6  10   0      467.24      346.20     76.25 o 
   8  10   0     4597.72     4209.82    131.98 o 
  10  10   0     3690.54     3584.72    127.05 o 
  12  10   0      158.75       79.11     81.28 o 
  14  10   0     1995.13     2110.48    131.18 o 
  16  10   0      354.98      476.51    102.78 o 
  18  10   0     1246.99     1183.26    116.97 o 
  20  10   0      159.72       35.38     94.12 o 
  22  10   0      336.00      468.45    110.68 o 
  24  10   0      674.54      867.89    160.85 o 
   1  11   0     1069.04     1470.26    212.89 o 
   3  11   0     6000.99     6236.65    206.41 o 
   5  11   0       47.98      -63.24    128.18 o 
   7  11   0     4567.36     4126.87    137.39 o 
   9  11   0     4143.73     4231.05    162.68 o 
  11  11   0      486.06      422.17     99.47 o 
  13  11   0     3036.92     2743.90    158.94 o 
  15  11   0      153.97      146.86     96.90 o 
  17  11   0     1862.12     2155.19    145.03 o 
  19  11   0      357.32      365.47    111.68 o 
  21  11   0    18346.77    17941.29    593.09 o 
   0  12   0      233.13      241.42    168.22 o 
   2  12   0     3897.01     3803.43    179.86 o 
   4  12   0      269.31      345.32    101.85 o 
   6  12   0     2679.03     2506.38    148.21 o 
   8  12   0      171.90      291.47    124.50 o 
  10  12   0       89.15      208.15    103.99 o 
  12  12   0     1768.81     2087.84    140.75 o 
  14  12   0     1339.58     1691.25    143.68 o 
  16  12   0      387.46      286.00    109.71 o 
   1  13   0     2168.32     1833.42    154.31 o 
   3  13   0      367.81      291.00    116.85 o 
   5  13   0       26.32       59.43    128.57 o 
   7  13   0     2195.76     2492.31    227.23 o 
   9  13   0    12645.45    12884.70    433.84 o 
  11  13   0     1020.94     1009.69    158.84 o 
 -35   1   1      332.57      331.12    108.68 o 
 -33   1   1     6434.99     6280.04    214.82 o 
 -31   1   1        1.53       24.57     79.49 o 
 -29   1   1    11744.83    11630.69    218.77 o 
 -27   1   1     3461.99     3451.46    118.70 o 
 -25   1   1     1641.10     1713.12     75.10 o 
 -23   1   1     2470.44     2488.30     81.43 o 
 -21   1   1    12870.08    12317.99    175.57 o 
 -19   1   1     2445.35     2513.11     73.38 o 
 -17   1   1      251.12      160.49     34.80 o 
 -15   1   1    71648.60    74457.28    816.94 o 
 -13   1   1     3641.57     2745.71     64.34 o 
 -11   1   1    11410.08    10110.98    134.86 o 
  -9   1   1    13243.52    11925.25    153.92 o 
  -7   1   1    27531.19    29527.72    378.85 o 
  -5   1   1       57.68      -19.77     37.30 o 
  -3   1   1    17488.99    16824.10    212.27 o 
  -1   1   1      976.27      550.80     21.24 o 
   1   1   1   268077.00   257581.56   6788.26 o 
   3   1   1      196.75       50.30     13.06 o 
   5   1   1    10928.56     9271.37    147.50 o 
   7   1   1       11.43      -17.89     19.90 o 
   9   1   1      568.62      403.59     26.07 o 
  11   1   1      251.93      192.07     25.71 o 
  13   1   1    29802.22    27249.11    304.83 o 
  15   1   1     6840.79     7549.49    115.55 o 
  17   1   1     3995.14     3610.80     84.99 o 
  19   1   1    32652.46    31970.65    367.45 o 
  21   1   1     1057.31     1205.01     66.55 o 
  23   1   1     3379.91     2957.04     95.41 o 
  25   1   1     9457.14     9100.07    178.87 o 
  27   1   1    41088.55    39257.98    527.96 o 
  29   1   1    10643.12    10578.40    248.35 o 
  31   1   1     3152.97     3543.05    172.49 o 
  33   1   1     1062.01     1193.83    130.67 o 
  35   1   1     4634.76     4637.23    227.17 o 
 -36   2   1     3988.45     4283.48    202.92 o 
 -34   2   1       81.10      -27.98     93.59 o 
 -32   2   1     1091.12     1326.35    111.97 o 
 -30   2   1     2508.67     2550.84    122.79 o 
 -28   2   1     1246.90     1254.03     97.68 o 
 -26   2   1        6.70      -27.93     58.01 o 
 -24   2   1     1058.96     1025.58     69.44 o 
 -22   2   1      855.10      730.39     59.87 o 
 -20   2   1      267.13      256.73     48.26 o 
 -18   2   1     4924.18     5377.45    105.25 o 
 -16   2   1     4615.58     4579.58     90.27 o 
 -14   2   1    17202.32    19456.06    241.56 o 
 -12   2   1    77446.90    83635.11    961.30 o 
 -10   2   1   124839.78   127002.81   1301.03 o 
  -8   2   1     8911.89     9311.93    126.06 o 
  -6   2   1     9818.85     8817.18    289.86 o 
  -4   2   1    39331.55    41013.45    629.04 o 
  -2   2   1    35892.00    34112.96    398.69 o 
   0   2   1   249079.50   255473.47   3133.22 o 
   2   2   1    55078.52    55315.86    671.50 o 
   4   2   1      310.67       99.89     18.30 o 
   6   2   1    13526.75    12573.92    265.34 o 
   8   2   1     4352.65     3878.27     65.16 o 
  10   2   1     3299.04     4124.63     82.09 o 
  12   2   1    27709.13    30651.23    631.12 o 
  14   2   1     1561.57     2173.61     68.30 o 
  16   2   1     3022.53     3193.00     88.73 o 
  18   2   1    15760.43    15626.03    217.84 o 
  20   2   1     2686.30     2475.32     83.05 o 
  22   2   1    10160.18    10171.70    171.44 o 
  24   2   1     4441.45     3898.25    118.15 o 
  26   2   1      238.29      171.45     69.25 o 
  28   2   1       98.13      154.71     72.94 o 
  30   2   1     1210.67     1287.49    122.00 o 
  32   2   1      206.00      195.94    100.01 o 
  34   2   1      113.69       27.24    102.57 o 
 -35   3   1       37.20      -95.90     98.89 o 
 -33   3   1    13746.60    13049.31    290.24 o 
 -31   3   1     1758.38     1817.02    113.83 o 
 -29   3   1    24577.53    24115.78    388.41 o 
 -27   3   1      387.00      398.53     77.47 o 
 -25   3   1    16980.75    16427.50    282.01 o 
 -23   3   1    11965.78    11744.89    219.29 o 
 -21   3   1      677.22      679.25     57.07 o 
 -19   3   1    14471.28    14027.76    216.77 o 
 -17   3   1     1058.17     1408.17     64.76 o 
 -15   3   1       95.94      329.67     40.17 o 
 -13   3   1    34595.52    37067.99    437.95 o 
 -11   3   1   117671.69   122931.08   1280.66 o 
  -9   3   1   126532.62   131230.61   1427.27 o 
  -7   3   1   146900.72   147651.97   1594.85 o 
  -5   3   1     7776.48     7701.11    115.33 o 
  -3   3   1    47419.86    45718.63    567.08 o 
  -1   3   1      303.09      285.34     31.79 o 
   1   3   1   107253.46   110835.56   2707.14 o 
   3   3   1      131.70       -0.31     16.83 o 
   5   3   1      375.84      275.80     37.71 o 
   7   3   1     2284.49     2979.91     99.70 o 
   9   3   1      723.02      776.64     36.36 o 
  11   3   1     8733.87    10407.07    348.21 o 
  13   3   1    30484.13    31818.56    362.74 o 
  15   3   1     2300.84     2285.39     69.61 o 
  17   3   1    40856.07    40860.13    464.16 o 
  19   3   1     1473.06     1573.23     68.20 o 
  21   3   1      350.71      286.01     57.97 o 
  23   3   1    31081.19    29754.40    438.97 o 
  25   3   1     1038.02     1373.52     96.83 o 
  27   3   1    10082.32     9591.06    208.49 o 
  29   3   1     8601.73     7744.61    192.75 o 
  31   3   1     1703.87     1861.86    127.98 o 
  33   3   1        1.54       20.50     97.51 o 
 -34   4   1      855.51      621.21    137.67 o 
 -32   4   1     1062.47     1276.23    118.17 o 
 -30   4   1      613.62      635.65    101.54 o 
 -28   4   1      122.95       94.57     82.77 o 
 -26   4   1     2377.69     2224.82    122.72 o 
 -24   4   1     7580.44     6987.74    184.38 o 
 -22   4   1     3258.34     2772.75    114.67 o 
 -20   4   1      121.59      135.55     51.43 o 
 -18   4   1    14169.81    13920.66    207.47 o 
 -16   4   1     3660.95     3877.50     86.49 o 
 -14   4   1      264.99      714.55     49.14 o 
 -12   4   1     5375.17     6120.48    110.05 o 
 -10   4   1    20115.04    22923.13    369.66 o 
  -8   4   1     1344.42     1387.04     97.06 o 
  -6   4   1     5370.35     5096.75     95.53 o 
  -4   4   1     8470.48     9399.82    142.60 o 
  -2   4   1     2066.19     1940.54     54.70 o 
   0   4   1     1153.56      951.59     58.43 o 
   2   4   1    59543.18    62090.58   1088.41 o 
   4   4   1    58359.91    59281.75    939.28 o 
   6   4   1    68000.63    70773.45    964.33 o 
   8   4   1     1596.61     1690.92    107.40 o 
  10   4   1    29495.20    31840.48    640.10 o 
  12   4   1    21639.93    21750.32    262.03 o 
  14   4   1    16864.66    17185.33    219.86 o 
  16   4   1    21499.75    21343.14    282.32 o 
  18   4   1    11487.66    11614.06    195.90 o 
  20   4   1     1056.30      706.59     75.55 o 
  22   4   1       54.32        3.89     59.68 o 
  24   4   1    13860.37    12751.71    242.18 o 
  26   4   1     8527.95     8040.05    189.97 o 
  28   4   1       49.37       69.48     73.99 o 
  30   4   1     3302.74     3670.00    147.28 o 
  32   4   1     1428.13     1422.98    122.95 o 
  34   4   1     1121.93     1192.39    141.75 o 
 -33   5   1     2685.30     3220.26    151.03 o 
 -31   5   1     1668.75     1695.16    118.84 o 
 -29   5   1      305.31      352.80     84.14 o 
 -27   5   1       12.84     -106.48     70.99 o 
 -25   5   1     1150.08     1111.02     92.82 o 
 -23   5   1      762.03      799.66     83.82 o 
 -21   5   1     1950.95     2178.62     99.14 o 
 -19   5   1     4463.58     4066.16    108.50 o 
 -17   5   1       59.65      -60.70     44.77 o 
 -15   5   1     6325.61     6736.31    136.39 o 
 -13   5   1     1315.88     1546.83     74.87 o 
 -11   5   1    49907.42    48462.47    597.89 o 
  -9   5   1    22364.41    21814.81    293.35 o 
  -7   5   1    11892.52    12852.05    412.31 o 
  -5   5   1      353.50      341.92     66.95 o 
  -3   5   1    87431.29    95768.77   1110.17 o 
  -1   5   1     2513.13     2076.91     63.70 o 
   1   5   1     7718.16     5619.73    101.13 o 
   3   5   1     2673.17     2504.87     99.55 o 
   5   5   1   126721.77   128736.06   1386.02 o 
   7   5   1     6022.99     6367.51    216.82 o 
   9   5   1      368.71      315.82     57.81 o 
  11   5   1    11425.44    11267.08    193.84 o 
  13   5   1     4988.55     4340.34    100.34 o 
  15   5   1    10387.94    10129.21    166.82 o 
  17   5   1    15982.33    15404.95    227.73 o 
  19   5   1     2506.38     2612.45    103.14 o 
  21   5   1     1362.95     1423.92     87.73 o 
  23   5   1    16457.42    15826.24    281.07 o 
  25   5   1     1770.32     1637.35    105.40 o 
  27   5   1    10381.57     9500.08    216.40 o 
  29   5   1      233.89      150.30     85.50 o 
  31   5   1      821.97      723.25    102.12 o 
  33   5   1      367.10      325.83    118.73 o 
 -32   6   1     1870.57     2312.87    136.10 o 
 -30   6   1      264.20      382.30     91.99 o 
 -28   6   1      972.36     1136.28    103.35 o 
 -26   6   1       68.67       13.98     75.74 o 
 -24   6   1    10434.97     9860.44    213.19 o 
 -22   6   1      296.40      368.18     77.64 o 
 -20   6   1     5848.66     5451.19    150.74 o 
 -18   6   1     6009.24     5846.40    168.18 o 
 -16   6   1      969.80     1020.66     77.15 o 
 -14   6   1     7200.57     6766.04    152.36 o 
 -12   6   1    10030.86     9632.11    167.89 o 
 -10   6   1      716.25      892.68     58.08 o 
  -8   6   1    21361.46    21252.43    480.65 o 
  -6   6   1      220.97      156.11     35.97 o 
  -4   6   1    41668.73    41361.59    506.52 o 
  -2   6   1    16122.44    14581.56    206.68 o 
   0   6   1     6228.15     5825.86    110.59 o 
   2   6   1     9055.47     9566.39    308.98 o 
   4   6   1      243.34       64.16     42.81 o 
   6   6   1      246.76      172.06     49.09 o 
   8   6   1     4929.90     4755.45    107.48 o 
  10   6   1    13931.98    14581.58    273.92 o 
  12   6   1    12913.52    12523.43    200.31 o 
  14   6   1     2812.53     2887.21    105.70 o 
  16   6   1    10090.01     9479.24    212.19 o 
  18   6   1     2477.86     2677.66    114.77 o 
  20   6   1      868.59      818.07     83.74 o 
  22   6   1       79.18       16.37     65.69 o 
  24   6   1       85.32      162.87     71.61 o 
  26   6   1    48625.29    44511.30    642.03 o 
  28   6   1     7479.30     6380.92    184.60 o 
  30   6   1       47.84       10.36    102.22 o 
 -31   7   1      724.68      794.20    132.05 o 
 -29   7   1       33.69       58.96     99.76 o 
 -27   7   1      311.74      412.52    106.62 o 
 -25   7   1     1688.04     1426.50    129.16 o 
 -23   7   1     9121.56     8393.51    221.81 o 
 -21   7   1      254.97      146.19     82.49 o 
 -19   7   1        2.70      -42.55     70.24 o 
 -17   7   1    14138.52    13898.17    278.28 o 
 -15   7   1     1742.18     1998.62    105.23 o 
 -13   7   1    23022.21    21871.10    316.46 o 
 -11   7   1    18269.21    17244.29    259.92 o 
  -9   7   1       12.90      -62.31     84.08 o 
  -7   7   1     1729.91     1862.05    140.10 o 
  -5   7   1      142.55      292.05    143.19 o 
  -3   7   1     3444.39     3598.12     92.13 o 
  -1   7   1    23820.68    23824.34    317.75 o 
   1   7   1     6348.13     6479.90    174.42 o 
   3   7   1     7810.46     8041.63    148.94 o 
   5   7   1    37743.55    38431.85    452.99 o 
   7   7   1     1161.43     1188.08     90.17 o 
   9   7   1     4775.93     4500.34    113.65 o 
  11   7   1      217.55      281.77     56.95 o 
  13   7   1    14135.65    13611.07    223.04 o 
  15   7   1    47406.86    45423.65    686.67 o 
  17   7   1      308.18      179.59     80.13 o 
  19   7   1       16.23      -68.03     73.79 o 
  21   7   1     2761.52     2826.17    140.37 o 
  23   7   1     1035.50     1021.64    135.44 o 
  25   7   1     3428.12     3710.78    163.76 o 
  27   7   1     1094.06      889.90    110.16 o 
  29   7   1     1174.02     1248.81    126.37 o 
 -28   8   1      301.46      118.20    106.63 o 
 -26   8   1      258.08      130.85    101.94 o 
 -24   8   1     6189.06     6002.02    195.10 o 
 -22   8   1     1241.84     1134.02    111.31 o 
 -20   8   1     1238.04     1143.48    108.22 o 
 -18   8   1      700.81      797.70     97.50 o 
 -16   8   1     6840.41     6765.94    191.98 o 
 -14   8   1      409.25      954.02    187.05 o 
 -12   8   1    28524.16    26929.58    379.97 o 
 -10   8   1     4507.62     4314.89    120.78 o 
  -8   8   1     2911.77     3124.81    105.44 o 
  -6   8   1     4123.07     4196.61    209.15 o 
  -4   8   1      604.11      854.86     93.22 o 
  -2   8   1    17432.13    16455.65    241.73 o 
   0   8   1       24.06      447.48    185.31 o 
   2   8   1     2415.92     2559.71    120.68 o 
   4   8   1     3757.24     3746.11    102.12 o 
   6   8   1    14244.51    13216.72    217.69 o 
   8   8   1     5408.69     5116.69    133.71 o 
  10   8   1     5683.62     5922.82    166.11 o 
  12   8   1       40.13     -104.83     76.96 o 
  14   8   1   179464.69   170797.73   2314.82 o 
  16   8   1    17673.80    17592.18    336.12 o 
  18   8   1     4701.56     4655.04    166.09 o 
  20   8   1        0.99      -65.61     84.53 o 
  22   8   1      528.89      211.41     92.74 o 
  24   8   1     1568.14     1717.99    131.40 o 
  26   8   1     9363.72    10205.28    285.19 o 
  28   8   1        5.29       43.99    105.82 o 
 -27   9   1     1396.99     1674.75    175.02 o 
 -25   9   1      506.98      458.89    109.49 o 
 -23   9   1      214.98      250.89     96.62 o 
 -21   9   1       71.58       53.75     90.52 o 
 -19   9   1      476.66      468.42     96.80 o 
 -17   9   1     2338.84     2575.13    138.74 o 
 -15   9   1       45.90      -59.69     82.74 o 
 -13   9   1      997.62     1074.83     98.00 o 
 -11   9   1     3421.13     3721.93    131.28 o 
  -9   9   1     7299.66     7074.92    158.61 o 
  -7   9   1        2.31       34.26     84.49 o 
  -5   9   1     2713.73     2383.78    106.69 o 
  -3   9   1     3051.94     3161.91    124.85 o 
  -1   9   1    11358.33    11694.47    277.72 o 
   1   9   1     1400.02     4449.33    359.59 o 
   3   9   1      723.84     1074.62    190.19 o 
   5   9   1      860.34      687.23     74.47 o 
   7   9   1      295.03      108.13     67.65 o 
   9   9   1     1169.09      935.11     81.61 o 
  11   9   1    17044.33    17337.18    302.02 o 
  13   9   1     4144.34     4414.34    161.30 o 
  15   9   1     3113.98     3650.50    164.05 o 
  17   9   1      735.19      851.07    104.97 o 
  19   9   1      148.98      223.93     94.10 o 
  21   9   1       31.79      -48.87     87.51 o 
  23   9   1     2356.68     2473.41    149.58 o 
  25   9   1       22.88     -104.07     95.52 o 
 -24  10   1     6152.48     6115.28    242.57 o 
 -22  10   1     1268.79     1455.89    132.77 o 
 -20  10   1    11284.40    10546.71    264.98 o 
 -18  10   1      113.09      343.10     96.59 o 
 -16  10   1       40.72       24.58     89.12 o 
 -14  10   1     2950.75     2456.13    158.67 o 
 -12  10   1     9136.59     8524.88    233.39 o 
 -10  10   1       13.93      -99.66     66.63 o 
  -8  10   1    15817.74    15110.87    256.22 o 
  -6  10   1      309.88      235.75     82.18 o 
  -4  10   1    11522.04    12456.05    445.37 o 
  -2  10   1     2006.52     3409.37    273.22 o 
   0  10   1     7134.60     6585.86    319.86 o 
   2  10   1    20190.35    19184.01    373.56 o 
   4  10   1     9090.90     8107.33    185.26 o 
   6  10   1       10.09      -98.55     65.70 o 
   8  10   1     9966.13     9187.67    189.32 o 
  10  10   1    24883.49    23659.90    414.66 o 
  12  10   1     4079.89     4145.01    159.69 o 
  14  10   1       52.27      -96.14     81.55 o 
  16  10   1       66.07      106.43     96.89 o 
  18  10   1        4.27      -77.27     86.34 o 
  20  10   1      452.94      484.55    109.24 o 
  22  10   1     7193.16     6779.51    220.65 o 
  24  10   1     6458.70     6194.12    217.92 o 
 -21  11   1     2270.54     2613.22    184.14 o 
 -19  11   1      508.09      486.32    111.68 o 
 -17  11   1      569.35      687.30    112.16 o 
 -15  11   1       46.40       14.99     91.71 o 
 -13  11   1        6.73     -134.41     89.60 o 
 -11  11   1      694.01      553.13     99.77 o 
  -9  11   1     3805.84     3485.98    130.98 o 
  -7  11   1        1.52      186.26     76.64 o 
  -5  11   1     2483.83     2740.57    169.70 o 
  -3  11   1        0.77      186.13    128.36 o 
  -1  11   1     3792.06     4091.60    195.98 o 
   1  11   1        0.38      799.02    431.60 o 
   3  11   1     8070.90     7623.30    227.97 o 
   5  11   1      226.47       73.16     88.59 o 
   7  11   1      579.21      235.52     79.23 o 
   9  11   1       46.14       67.96     87.98 o 
  11  11   1     5077.78     4996.41    177.21 o 
  13  11   1      484.61      355.30    107.21 o 
  15  11   1     2951.31     3726.68    167.26 o 
  17  11   1      244.91      131.78     99.10 o 
  19  11   1      213.45       72.66    104.14 o 
  21  11   1     1967.70     2279.19    158.68 o 
 -18  12   1       71.51       -6.37    122.15 o 
 -16  12   1     2708.34     3366.80    190.19 o 
 -14  12   1     1689.71     2283.56    179.46 o 
 -12  12   1     3703.07     4108.05    173.69 o 
 -10  12   1     1159.89     1550.81    137.94 o 
  -8  12   1     2449.73     2100.00    196.79 o 
  -6  12   1      114.80      -54.70     92.34 o 
  -4  12   1     1235.96     1326.66    133.99 o 
  -2  12   1      651.53     1077.93    143.23 o 
   0  12   1     2277.66     2842.45    185.73 o 
   2  12   1      287.94      617.38    118.35 o 
   4  12   1     4287.23     4170.01    170.67 o 
   6  12   1     1912.54     1760.57    148.14 o 
   8  12   1      602.55      823.44    141.41 o 
  10  12   1    13232.23    13800.57    325.82 o 
  12  12   1     2182.29     2449.51    148.29 o 
  14  12   1     8965.78     9255.04    270.39 o 
  16  12   1     4290.61     4887.41    198.22 o 
 -11  13   1     1570.55     1750.18    180.44 o 
  -9  13   1     2165.65     2714.95    215.28 o 
  -7  13   1      196.50      357.47    141.19 o 
  -5  13   1        0.88      211.31    154.74 o 
  -3  13   1       58.25     -131.35    105.07 o 
  -1  13   1     1272.04     1205.77    128.23 o 
   1  13   1      678.50      677.11    126.31 o 
   3  13   1     1432.41     1476.06    134.34 o 
   5  13   1       42.05      182.32    129.40 o 
   7  13   1     3384.37     3883.45    223.55 o 
   9  13   1     1603.54     2302.43    192.45 o 
  11  13   1     1130.02     1482.23    177.89 o 
 -36   0   2      220.65      310.03    212.26 o 
 -34   0   2     2918.89     2869.69    365.64 o 
 -32   0   2    25963.45    25489.76    641.31 o 
 -30   0   2      787.01      851.99    113.96 o 
 -28   0   2    17324.90    17109.27    341.77 o 
 -26   0   2      578.40      653.00     99.69 o 
 -24   0   2    30184.62    29299.71    496.58 o 
 -22   0   2    11813.33    11313.88    235.71 o 
 -20   0   2     3284.62     3145.76    115.42 o 
 -18   0   2     1286.45     1196.05     72.88 o 
 -16   0   2   141224.53   141048.19   2033.22 o 
 -14   0   2     1620.72     1487.70     66.67 o 
 -12   0   2    20071.73    21667.69    385.09 o 
 -10   0   2    46050.86    43643.88    719.95 o 
  -8   0   2    21997.57    22603.28    443.96 o 
  -6   0   2     3994.83     3070.67     83.09 o 
  -4   0   2      877.81      761.92     59.24 o 
   0   0   2       58.09       -2.80      1.87 o 
   2   0   2   229100.61   211355.09   6679.37 o 
   4   0   2    35197.20    34231.53    516.02 o 
   6   0   2     9834.19     9645.67    149.90 o 
   8   0   2      456.65      305.97     34.29 o 
  10   0   2    18072.05    18428.05    297.68 o 
  12   0   2    17715.96    17439.00    291.15 o 
  14   0   2     3720.12     3319.38    118.61 o 
  16   0   2      178.47       64.49     49.51 o 
  18   0   2     8599.65     8544.62    311.90 o 
  20   0   2    33013.85    33537.31    547.06 o 
  22   0   2    18804.72    18446.95    393.26 o 
  24   0   2    32729.39    30454.61    595.48 o 
  26   0   2     8388.21     8075.74    288.36 o 
  28   0   2    61719.27    61075.17   1300.70 o 
  30   0   2     4648.14     4542.38    238.58 o 
  32   0   2      256.95      502.31    174.18 o 
  34   0   2      633.57      344.21    186.20 o 
 -35   1   2      200.67       65.33     98.31 o 
 -33   1   2        0.32       37.12     79.90 o 
 -31   1   2      350.63      302.88     83.94 o 
 -29   1   2     3980.43     4202.76    130.40 o 
 -27   1   2      114.89       90.04     54.88 o 
 -25   1   2     3485.59     3059.18     92.79 o 
 -23   1   2     4621.67     4483.75    102.57 o 
 -21   1   2       39.25       25.07     40.49 o 
 -19   1   2     1400.65     1502.99     58.19 o 
 -17   1   2    10133.25     9307.78    141.31 o 
 -15   1   2     8340.44     8377.75    126.82 o 
 -13   1   2     5043.22     5476.90     91.46 o 
 -11   1   2        2.76      -27.13     18.08 o 
  -9   1   2     6140.72     6193.05     94.83 o 
  -7   1   2    15744.47    14749.54    182.16 o 
  -5   1   2   384908.03   386869.19   3903.27 o 
  -3   1   2    53089.95    53443.38    554.26 o 
  -1   1   2     6560.77     4283.73    616.63 o 
   1   1   2     7628.59     8041.13    132.43 o 
   3   1   2     2233.94     2234.90     63.84 o 
   5   1   2    50627.28    52597.58    611.05 o 
   7   1   2     4497.98     4422.99     73.05 o 
   9   1   2    22875.67    21827.96    246.99 o 
  11   1   2     5704.32     5783.90     90.12 o 
  13   1   2    35145.59    34965.25    407.96 o 
  15   1   2    23134.78    23211.38    491.51 o 
  17   1   2    19568.12    20417.23    266.02 o 
  19   1   2      295.14      490.57     52.25 o 
  21   1   2     1464.06     1835.37     76.36 o 
  23   1   2      253.02      276.09     60.18 o 
  25   1   2    37561.67    37128.47    498.36 o 
  27   1   2     7012.82     6967.48    193.67 o 
  29   1   2     1375.54     1411.84    123.45 o 
  31   1   2      539.76      517.62    110.02 o 
  33   1   2        4.68     -140.48     93.65 o 
  35   1   2     1801.30     1793.44    167.54 o 
 -36   2   2       58.30      -56.66    101.11 o 
 -34   2   2      103.90      135.54     90.89 o 
 -32   2   2    19041.94    19395.14    364.95 o 
 -30   2   2     2480.05     2670.89    122.50 o 
 -28   2   2    22842.67    21782.93    352.44 o 
 -26   2   2    16711.98    16124.36    259.71 o 
 -24   2   2       43.56      -39.99     48.88 o 
 -22   2   2    15563.46    15480.97    208.77 o 
 -20   2   2       88.00       45.54     40.75 o 
 -18   2   2     4778.98     4663.09     95.49 o 
 -16   2   2      151.46       14.56     28.90 o 
 -14   2   2    27262.70    24110.74    306.59 o 
 -12   2   2    20798.89    22358.44    268.93 o 
 -10   2   2   129340.63   129488.08   1262.01 o 
  -8   2   2      543.83      645.40     30.31 o 
  -6   2   2    62210.75    61928.61    643.57 o 
  -4   2   2     3822.00     4314.99     82.18 o 
  -2   2   2    10385.32    11294.89    170.44 o 
   0   2   2     4963.90     5754.68    267.99 o 
   2   2   2    63179.73    65117.89   1135.12 o 
   4   2   2     9948.01    10355.48    124.08 o 
   6   2   2    63661.31    60174.29    663.86 o 
   8   2   2     4900.19     5246.70    111.26 o 
  10   2   2     2757.31     2465.37     84.06 o 
  12   2   2   141856.42   142540.08   1556.64 o 
  14   2   2    20232.15    19106.61    249.14 o 
  16   2   2       96.25      167.69     40.88 o 
  18   2   2     5658.23     5701.76    114.33 o 
  20   2   2      889.88      894.88     60.43 o 
  22   2   2     1221.99     1064.10    105.11 o 
  24   2   2    14983.88    14698.75    244.04 o 
  26   2   2     5676.33     5678.27    155.38 o 
  28   2   2    25248.11    24762.08    478.35 o 
  30   2   2     4528.11     4074.76    177.88 o 
  32   2   2      415.71      497.23    113.59 o 
  34   2   2      269.36      336.19    113.99 o 
 -35   3   2     2029.77     2011.41    137.84 o 
 -33   3   2       89.83       19.72     83.82 o 
 -31   3   2      231.01       59.91     75.50 o 
 -29   3   2      518.05      582.22     83.17 o 
 -27   3   2      961.72      688.86     79.81 o 
 -25   3   2     2678.19     2848.96    123.16 o 
 -23   3   2     1939.35     1849.81     91.41 o 
 -21   3   2      672.17      701.61     60.18 o 
 -19   3   2     7126.42     7073.59    137.63 o 
 -17   3   2    41016.39    44031.63    516.01 o 
 -15   3   2    15849.60    16595.52    210.78 o 
 -13   3   2     8571.30     8100.21    120.26 o 
 -11   3   2        4.87       67.78     34.73 o 
  -9   3   2      772.12     1331.14     70.67 o 
  -7   3   2    16509.54    17469.19    245.39 o 
  -5   3   2      332.28      388.50     31.28 o 
  -3   3   2    48689.04    46564.91    578.08 o 
  -1   3   2    67994.27    64507.50    747.70 o 
   1   3   2    26511.21    26967.17    690.04 o 
   3   3   2    15300.89    15617.01    221.79 o 
   5   3   2    32714.26    32176.27    344.02 o 
   7   3   2    12876.39    14034.70    286.31 o 
   9   3   2     1246.76      968.68     42.06 o 
  11   3   2     3074.93     3213.82     98.70 o 
  13   3   2    10541.17     8866.83    130.69 o 
  15   3   2      546.05      313.13     45.52 o 
  17   3   2     1630.52     1905.46     70.86 o 
  19   3   2     7515.16     7878.55    126.84 o 
  21   3   2     6194.50     5843.30    136.58 o 
  23   3   2     4437.65     4340.34    132.05 o 
  25   3   2       36.76       30.40     65.92 o 
  27   3   2    10282.50     9413.77    208.20 o 
  29   3   2     3450.42     3473.60    139.30 o 
  31   3   2     3868.65     4091.80    186.49 o 
  33   3   2     1707.45     1831.47    151.55 o 
 -34   4   2      236.80      196.88     96.25 o 
 -32   4   2     4234.65     3809.39    148.50 o 
 -30   4   2      798.02      701.02     90.91 o 
 -28   4   2    11648.59    10430.20    220.87 o 
 -26   4   2        6.03        5.71     65.91 o 
 -24   4   2     3868.48     4005.44    128.68 o 
 -22   4   2      735.36      817.64     69.37 o 
 -20   4   2     4994.54     5118.75    122.06 o 
 -18   4   2     3912.27     3374.04     93.30 o 
 -16   4   2     5255.39     5066.52     97.74 o 
 -14   4   2     8105.64     8545.57    140.01 o 
 -12   4   2    18200.12    18817.63    259.00 o 
 -10   4   2   147894.14   146560.44   1695.86 o 
  -8   4   2     3062.19     3225.36     92.34 o 
  -6   4   2    19005.66    19968.64    261.42 o 
  -4   4   2     6108.26     6161.15    166.56 o 
  -2   4   2     2152.04     2575.02     71.30 o 
   0   4   2     6172.11     6899.26    143.19 o 
   2   4   2    26067.24    26188.14    867.18 o 
   4   4   2     2064.25     1878.41    126.50 o 
   6   4   2    25983.93    26650.98    380.82 o 
   8   4   2     8929.30     8556.77    138.09 o 
  10   4   2     2280.76     2565.23     55.15 o 
  12   4   2      558.76      629.16     42.98 o 
  14   4   2    15569.33    14299.25    202.50 o 
  16   4   2     8773.08     8277.62    142.00 o 
  18   4   2    12206.17    12573.63    223.17 o 
  20   4   2    27345.71    26353.92    372.09 o 
  22   4   2      796.62      924.82     81.76 o 
  24   4   2    11086.45    10155.21    212.24 o 
  26   4   2       59.15      -55.28     68.57 o 
  28   4   2    18648.71    18479.62    327.79 o 
  30   4   2       56.66      -56.53     79.69 o 
  32   4   2      102.39       99.26    104.55 o 
 -33   5   2      662.05      569.77     98.27 o 
 -31   5   2     3007.92     3136.90    141.94 o 
 -29   5   2      337.77      128.80     80.36 o 
 -27   5   2        2.03       38.26     71.01 o 
 -25   5   2    22359.30    19627.09    328.07 o 
 -23   5   2    18609.33    16833.47    288.20 o 
 -21   5   2      812.02      678.40     74.90 o 
 -19   5   2     4048.02     4061.80    106.52 o 
 -17   5   2     1008.63     1274.93     75.38 o 
 -15   5   2     1438.16     1420.15     70.91 o 
 -13   5   2    17570.80    17257.14    269.78 o 
 -11   5   2      207.31      234.52     42.06 o 
  -9   5   2      131.40       64.32     39.72 o 
  -7   5   2    23139.72    22735.07    300.77 o 
  -5   5   2      278.72      299.84     56.66 o 
  -3   5   2     3153.40     2260.39     93.41 o 
  -1   5   2     5779.59     7644.97    123.35 o 
   1   5   2      393.38      298.33     46.37 o 
   3   5   2    58521.50    68923.33   1447.09 o 
   5   5   2    26895.54    29653.04    765.91 o 
   9   5   2      950.44      951.78     51.98 o 
  11   5   2    16576.58    16599.19    242.45 o 
  13   5   2     4989.82     4834.09     91.19 o 
  15   5   2    27209.67    27144.90    348.49 o 
  17   5   2    16558.54    15901.77    252.44 o 
  19   5   2    23813.46    22130.21    328.27 o 
  21   5   2      412.84      544.45     71.77 o 
  23   5   2      871.46      898.44     79.81 o 
  25   5   2     1759.71     1812.69    109.99 o 
  27   5   2    17630.34    16011.74    298.12 o 
  29   5   2        2.32     -111.36     74.24 o 
  31   5   2      661.21      611.72    101.40 o 
 -32   6   2    16122.96    15772.97    335.84 o 
 -30   6   2      155.28       87.07     82.73 o 
 -28   6   2      167.22      102.57     79.24 o 
 -26   6   2     4755.06     4434.58    161.75 o 
 -24   6   2     1211.59     1048.18    141.47 o 
 -22   6   2      290.11      122.73     69.14 o 
 -20   6   2       64.46       19.99     65.46 o 
 -18   6   2     1139.19     1179.14     84.38 o 
 -16   6   2     1081.06     1224.92     79.81 o 
 -14   6   2     6459.64     6424.70    148.83 o 
 -12   6   2     1132.43     1297.68     67.48 o 
 -10   6   2    18127.06    18564.52    265.18 o 
  -8   6   2     7563.48     7430.03    137.25 o 
  -6   6   2    13486.75    13436.02    227.61 o 
  -4   6   2      173.73      488.30     43.60 o 
  -2   6   2    16218.68    16520.61    228.64 o 
   0   6   2     8224.00     8938.99    143.88 o 
   2   6   2    11577.38     9941.96    216.36 o 
   4   6   2    22952.29    26169.97    345.31 o 
   6   6   2    18660.56    18281.08    246.42 o 
   8   6   2      182.97      231.57     47.29 o 
  10   6   2     1542.28     1574.07     70.76 o 
  12   6   2    13500.62    13561.91    232.68 o 
  14   6   2     4654.40     4979.06    132.42 o 
  16   6   2     3210.41     3404.54    135.59 o 
  18   6   2      177.65      190.90     66.41 o 
  20   6   2     1921.71     2271.42    126.94 o 
  22   6   2      324.40      300.07     72.65 o 
  24   6   2    38580.20    34243.66    485.75 o 
  26   6   2    10359.10     9634.97    222.12 o 
  28   6   2     2902.64     3264.18    146.40 o 
  30   6   2      207.83       78.58     90.90 o 
 -31   7   2      140.44       -2.14    136.41 o 
 -29   7   2     6125.68     5829.27    215.00 o 
 -27   7   2      272.71      207.53    103.08 o 
 -25   7   2      253.19      297.92     98.28 o 
 -23   7   2    18950.41    18100.22    351.50 o 
 -21   7   2      675.38      549.53     91.01 o 
 -19   7   2     8707.24     8585.33    212.06 o 
 -17   7   2     5791.69     5297.29    149.65 o 
 -15   7   2    12876.28    12545.90    234.10 o 
 -13   7   2     7391.21     7344.46    151.26 o 
 -11   7   2     2545.94     2659.42     93.42 o 
  -9   7   2    15458.87    15655.23    238.25 o 
  -7   7   2    36433.94    35632.12    786.22 o 
  -5   7   2     4953.73     5640.62    111.99 o 
  -3   7   2     2168.15     2501.62     80.25 o 
  -1   7   2    47652.71    48229.69    591.69 o 
   3   7   2    12678.44    11935.83    230.48 o 
   5   7   2      894.71     1293.42     54.18 o 
   7   7   2    13999.03    14360.87    517.67 o 
   9   7   2      788.15      662.94     73.40 o 
  11   7   2     1405.76     1333.95     83.28 o 
  13   7   2     4987.30     4975.09    140.24 o 
  15   7   2    52503.42    49339.29    738.09 o 
  17   7   2     6748.33     7508.39    296.60 o 
  19   7   2       51.13       39.97     77.08 o 
  21   7   2       27.92      -78.02     78.13 o 
  23   7   2      757.20      800.70    104.98 o 
  25   7   2     3412.86     3546.81    162.61 o 
  27   7   2     7306.75     6985.05    211.01 o 
  29   7   2     2540.63     2852.30    158.64 o 
 -30   8   2     2177.52     2649.63    202.52 o 
 -28   8   2        3.46      -38.58    118.41 o 
 -26   8   2        7.56      -17.18     96.82 o 
 -24   8   2      585.13      710.89    106.57 o 
 -22   8   2      145.22      -82.14     95.62 o 
 -20   8   2       23.41       -6.60     79.50 o 
 -18   8   2      746.17      809.47     96.60 o 
 -16   8   2       50.33       -4.27     81.05 o 
 -14   8   2    27172.91    26198.07    375.72 o 
 -12   8   2    27692.77    25433.53    362.30 o 
 -10   8   2     1786.29     1936.93     89.25 o 
  -8   8   2     1282.10     1121.83    137.94 o 
  -6   8   2     1729.68     3365.11    262.94 o 
  -4   8   2     1269.96     1300.92     71.59 o 
  -2   8   2     3994.30     4570.07    110.55 o 
   0   8   2    11002.24    11135.73    258.37 o 
   2   8   2     7220.01     7228.75    213.08 o 
   4   8   2     2328.17     2510.47    119.75 o 
   6   8   2      114.10     -116.62     77.75 o 
   8   8   2      685.29      508.74     70.94 o 
  10   8   2    11132.92    10670.82    192.65 o 
  12   8   2      209.52       34.11     82.13 o 
  14   8   2    62536.62    60150.97    884.81 o 
  16   8   2    10060.50    10964.71    249.48 o 
  18   8   2      432.24      577.33     95.15 o 
  20   8   2       79.81      -60.69     82.18 o 
  22   8   2      282.97      168.79     91.52 o 
  24   8   2     2335.90     2345.74    144.54 o 
  26   8   2       23.83      111.74     98.02 o 
  28   8   2      431.28      293.34    114.93 o 
 -27   9   2     6219.52     6333.65    268.47 o 
 -25   9   2      247.03      173.85    117.38 o 
 -23   9   2     7438.61     7348.41    218.43 o 
 -21   9   2      129.37       89.39     89.09 o 
 -19   9   2     7399.82     7144.00    206.25 o 
 -17   9   2     2442.48     2707.76    140.06 o 
 -15   9   2      354.18      185.88     88.80 o 
 -13   9   2      100.99       60.68     69.41 o 
 -11   9   2    18694.80    17976.26    300.67 o 
  -9   9   2    11818.21    11526.44    208.92 o 
  -7   9   2    20435.00    20070.94    302.21 o 
  -5   9   2      364.96      397.19    148.89 o 
  -3   9   2     8482.03     8777.52    197.41 o 
  -1   9   2     9033.40     9495.49    408.71 o 
   1   9   2     7366.41     6631.08    245.41 o 
   3   9   2     6492.12     6899.81    246.27 o 
   5   9   2     2219.84     2348.52     99.28 o 
   7   9   2    10193.41     8318.85    172.58 o 
   9   9   2    10271.10    10035.74    256.75 o 
  11   9   2     7238.33     8335.53    211.22 o 
  13   9   2    25561.41    23453.45    413.54 o 
  15   9   2    47712.38    46373.82    717.44 o 
  17   9   2     2646.62     2931.02    144.13 o 
  19   9   2     2358.21     2130.85    134.63 o 
  21   9   2      916.20      884.20    114.41 o 
  23   9   2     6989.47     6850.32    216.92 o 
  25   9   2     1132.75     1194.12    131.40 o 
 -24  10   2        5.54       14.12    117.69 o 
 -22  10   2      245.27      217.75    117.08 o 
 -20  10   2      878.39      905.21    113.27 o 
 -18  10   2     5427.37     5493.31    187.66 o 
 -16  10   2      291.82      220.41     93.15 o 
 -14  10   2      283.81      264.13     91.20 o 
 -12  10   2      436.07      444.78     83.29 o 
 -10  10   2        0.90     -100.98     67.32 o 
  -8  10   2      582.79      455.24     79.60 o 
  -6  10   2      883.83     1351.49    158.88 o 
  -4  10   2        9.37      747.19    498.88 o 
  -2  10   2      650.52     1112.57    209.81 o 
   0  10   2        4.03      174.75    141.96 o 
   2  10   2     1096.17     1112.91    113.25 o 
   4  10   2        7.07     -106.40     70.93 o 
   6  10   2     1874.10     1648.65     98.38 o 
   8  10   2       22.61      -97.37     64.92 o 
  10  10   2     4916.59     4591.77    203.31 o 
  12  10   2       41.68      184.21     88.29 o 
  14  10   2       53.26      111.67     89.15 o 
  16  10   2       16.45      262.83     94.78 o 
  18  10   2       77.51      -15.62     89.40 o 
  20  10   2     1605.41     1582.96    134.32 o 
  22  10   2      157.10      -18.06    100.46 o 
 -21  11   2      473.93      229.22    127.72 o 
 -19  11   2    16856.18    16784.10    396.66 o 
 -17  11   2      307.75      263.05    100.58 o 
 -15  11   2      882.88      779.07    108.37 o 
 -13  11   2     1808.50     1692.19    134.69 o 
 -11  11   2     1356.00     1459.80    117.34 o 
  -9  11   2       15.54     -103.88     69.25 o 
  -7  11   2    17476.07    17322.25    287.26 o 
  -5  11   2     1424.74     1967.87    243.24 o 
  -3  11   2     8152.55     8109.59    264.84 o 
  -1  11   2      475.02      753.03    126.29 o 
   1  11   2     1321.14     2169.15    185.07 o 
   3  11   2     6362.25     6189.46    207.10 o 
   5  11   2     7771.68     7774.72    188.18 o 
   7  11   2     1311.33     1304.11    111.77 o 
   9  11   2      445.23      584.99    100.60 o 
  11  11   2     7788.78     8064.69    345.58 o 
  13  11   2      578.46      523.65    103.79 o 
  15  11   2     3087.94     2840.49    154.13 o 
  17  11   2       24.59      -60.95     95.20 o 
  19  11   2      156.92       56.76    103.49 o 
 -18  12   2       59.57      209.86    131.61 o 
 -16  12   2     6047.83     6386.25    236.82 o 
 -14  12   2       74.82       73.78     97.12 o 
 -12  12   2     3085.35     3387.70    169.29 o 
 -10  12   2        8.65     -141.50     94.33 o 
  -8  12   2      501.18      806.51    113.01 o 
  -6  12   2      449.96      450.00    120.23 o 
  -4  12   2      112.06      175.78    103.95 o 
  -2  12   2      124.77      186.80    116.83 o 
   0  12   2     1964.95     2174.97    220.34 o 
   2  12   2       72.46      179.11    212.01 o 
   4  12   2     5526.30     4950.19    180.84 o 
   6  12   2       10.49       57.59    117.17 o 
   8  12   2    13504.91    12722.82    359.25 o 
  10  12   2      341.76      435.48    166.56 o 
  12  12   2      885.75     1164.09    182.10 o 
  14  12   2      889.93     1122.59    135.25 o 
  16  12   2     3212.09     3144.50    172.73 o 
 -11  13   2     2717.86     3300.00    307.46 o 
  -9  13   2      800.00      987.48    157.17 o 
  -7  13   2     6826.11     6726.73    266.57 o 
  -5  13   2     1030.85     1125.10    127.23 o 
  -3  13   2       58.71      -26.18    110.58 o 
  -1  13   2      875.49      739.22    138.68 o 
   1  13   2     1194.46     1346.49    167.47 o 
   3  13   2      728.95      527.42    143.28 o 
   5  13   2       74.52      154.49    133.81 o 
   7  13   2      718.56      692.56    150.81 o 
   9  13   2     3647.15     3621.95    222.07 o 
 -37   1   3      310.93      196.46    117.88 o 
 -35   1   3       11.32      -57.03     81.34 o 
 -33   1   3        4.14       26.13     78.23 o 
 -31   1   3    17868.23    17650.28    307.64 o 
 -29   1   3    12410.40    11912.82    202.84 o 
 -27   1   3    19431.23    19094.00    258.39 o 
 -25   1   3    18139.95    17297.38    234.55 o 
 -23   1   3    12272.64    12033.27    176.40 o 
 -21   1   3    12786.18    12250.72    172.60 o 
 -19   1   3    16144.65    16262.20    217.96 o 
 -17   1   3     2334.36     2672.66     70.66 o 
 -15   1   3    46754.47    47291.06    563.16 o 
 -13   1   3    77521.93    80045.21    920.05 o 
 -11   1   3      464.71      564.62     32.01 o 
  -9   1   3   183228.03   175878.09   1860.31 o 
  -7   1   3      236.90      153.42     19.69 o 
  -5   1   3    27257.49    29290.29    561.03 o 
  -3   1   3      157.63      142.69     20.43 o 
  -1   1   3    21077.06    19689.10    422.59 o 
   1   1   3      484.02      645.46     18.25 o 
   3   1   3   269434.16   266536.69   3188.43 o 
   5   1   3     2128.54     1821.30     48.60 o 
   7   1   3      411.76      509.41     33.93 o 
   9   1   3    16510.59    15625.10    185.05 o 
  11   1   3    14441.63    14005.20    174.87 o 
  13   1   3     5696.15     5285.43     92.26 o 
  15   1   3      513.87      447.30     59.70 o 
  17   1   3     3933.17     4113.39    112.87 o 
  19   1   3    59382.26    58669.54    677.80 o 
  21   1   3    13885.80    13415.78    204.29 o 
  23   1   3     1173.28     1179.62     84.81 o 
  25   1   3     4974.69     5193.78    148.87 o 
  27   1   3       26.59        9.24     76.04 o 
  29   1   3    33349.50    31976.82    589.32 o 
  31   1   3      337.63      300.02    107.26 o 
  33   1   3       85.39     -146.40     97.60 o 
 -36   2   3      473.65      418.62    100.67 o 
 -34   2   3      455.85      602.40     98.61 o 
 -32   2   3      359.91      514.89     86.83 o 
 -30   2   3     1971.48     1988.82    111.26 o 
 -28   2   3     5210.99     5154.59    149.26 o 
 -26   2   3       21.51      -20.05     49.61 o 
 -24   2   3      186.29       83.59     45.91 o 
 -22   2   3     2312.80     2257.27     77.77 o 
 -20   2   3     3773.01     3061.34     88.52 o 
 -18   2   3     2385.47     2182.56     74.45 o 
 -16   2   3     3685.22     3867.58     87.18 o 
 -14   2   3      207.11       34.00     28.59 o 
 -12   2   3   234529.47   246797.45   2611.19 o 
 -10   2   3      939.32     1551.68    113.26 o 
  -8   2   3      621.82      787.74     41.01 o 
  -6   2   3    31865.13    29902.26    303.91 o 
  -4   2   3    39215.89    39702.55    545.63 o 
  -2   2   3    21585.81    21199.68    474.43 o 
   0   2   3    27172.67    28090.61    391.87 o 
   2   2   3     9512.98     9139.12    149.74 o 
   4   2   3     7490.96     7890.95     99.56 o 
   6   2   3       88.93      123.79     30.28 o 
   8   2   3     3680.21     3392.82    158.12 o 
  10   2   3     1892.13     2479.35     71.42 o 
  12   2   3     3748.88     4220.87    108.30 o 
  14   2   3     6519.27     7521.89    146.25 o 
  16   2   3    18108.12    16502.47    214.38 o 
  18   2   3    13248.91    12035.11    183.07 o 
  20   2   3     3629.44     3213.01    102.51 o 
  22   2   3     4160.32     3985.10    116.55 o 
  24   2   3      279.25      202.59     62.77 o 
  26   2   3     3633.31     3489.77    142.95 o 
  28   2   3        4.32       29.33     85.01 o 
  30   2   3      645.67      669.92    133.61 o 
  32   2   3        7.16      -67.57     98.16 o 
  34   2   3      131.87       80.98    110.23 o 
 -35   3   3       15.15      -41.99     97.42 o 
 -33   3   3       19.69      -59.73     83.15 o 
 -31   3   3     5211.13     5283.73    174.92 o 
 -29   3   3        6.04      -82.49     75.66 o 
 -27   3   3      357.11      409.67     81.45 o 
 -25   3   3      526.00      372.69     77.30 o 
 -23   3   3     2992.91     2783.78     97.62 o 
 -21   3   3     6529.68     6336.26    124.83 o 
 -19   3   3    14386.90    14583.85    207.83 o 
 -17   3   3     7943.79     8247.32    124.09 o 
 -15   3   3     1991.50     1225.61     55.18 o 
 -13   3   3    51816.18    66153.42    664.62 o 
 -11   3   3    30556.93    32435.86    373.31 o 
  -9   3   3   315678.09   302808.72   3446.56 o 
  -7   3   3    26598.11    26274.44    327.76 o 
  -5   3   3     1640.61      985.65     46.87 o 
  -3   3   3     7460.10     6946.50    121.28 o 
  -1   3   3        1.47       27.29     23.20 o 
   1   3   3     3861.14     4057.75    197.38 o 
   3   3   3    58033.80    58932.67    640.66 o 
   5   3   3    13904.98    13717.93    160.30 o 
   7   3   3     6749.36     8933.34    524.84 o 
   9   3   3    19872.83    19111.51    227.05 o 
  11   3   3      391.75      771.62     43.38 o 
  13   3   3     1379.01     1051.76     52.00 o 
  15   3   3     8639.59     8967.93    138.03 o 
  17   3   3    23012.16    23488.15    274.10 o 
  19   3   3    32703.04    31804.15    403.82 o 
  21   3   3      349.67      250.59     60.02 o 
  23   3   3     2219.32     1973.68    103.82 o 
  25   3   3    32303.74    31510.21    471.07 o 
  27   3   3     1362.77     1194.13    106.89 o 
  29   3   3      544.34      629.82    107.82 o 
  31   3   3      527.68      549.40    115.39 o 
  33   3   3       57.40       21.48    119.94 o 
 -34   4   3     1467.17     1423.42    115.92 o 
 -32   4   3      591.64      561.01     92.26 o 
 -30   4   3     2609.15     2775.91    128.21 o 
 -28   4   3     2690.51     1911.19    108.43 o 
 -26   4   3      343.05      237.90     70.11 o 
 -24   4   3     1149.11      990.32     91.19 o 
 -22   4   3    12624.36    11745.98    201.89 o 
 -20   4   3     5019.70     5017.49    119.46 o 
 -18   4   3     4648.81     4619.80    106.65 o 
 -16   4   3    21431.71    20896.84    275.54 o 
 -14   4   3    29992.31    31844.09    386.40 o 
 -12   4   3    36515.41    37142.67    465.12 o 
 -10   4   3     2487.93     3373.51    124.20 o 
  -8   4   3    96234.46    93504.44   1093.70 o 
  -6   4   3    50909.89    51516.01    661.20 o 
  -4   4   3    16055.07    17117.27    261.34 o 
  -2   4   3    16380.84    16085.09    209.94 o 
   0   4   3    61380.64    60939.92   1133.25 o 
   2   4   3     5066.45     5754.56    210.24 o 
   4   4   3     2805.93     3174.94     79.17 o 
   6   4   3    12648.90    12149.82    211.73 o 
   8   4   3    14623.10    15816.30    190.45 o 
  10   4   3    63018.10    61947.95    705.52 o 
  12   4   3     4363.27     4339.83     93.66 o 
  14   4   3      426.20      403.79     41.86 o 
  16   4   3       30.92      114.38     39.06 o 
  18   4   3     3506.97     3710.80    138.19 o 
  20   4   3    10945.61    10593.22    195.73 o 
  22   4   3     8036.52     7361.38    173.23 o 
  24   4   3      460.23      265.72     74.42 o 
  26   4   3     4212.17     4215.92    144.54 o 
  28   4   3     1406.69     1861.52    115.57 o 
  30   4   3      419.32      162.73    104.38 o 
  32   4   3       22.16     -129.60     98.78 o 
 -33   5   3       67.08       27.42     83.22 o 
 -31   5   3     1588.09     1612.47    114.39 o 
 -29   5   3        8.46     -107.46     71.64 o 
 -27   5   3    29589.03    26438.46    415.68 o 
 -25   5   3       76.77      189.81     83.99 o 
 -23   5   3     2565.83     2291.50    106.44 o 
 -21   5   3    12129.17    12110.43    207.97 o 
 -19   5   3      149.19       30.31     49.23 o 
 -17   5   3     2963.32     3086.22     97.69 o 
 -15   5   3    12692.23    13021.70    222.65 o 
 -13   5   3    32918.20    32432.52    452.46 o 
 -11   5   3      947.54     1061.60     56.43 o 
  -9   5   3     1011.53     1142.90     55.90 o 
  -7   5   3     7366.58     7573.69    130.88 o 
  -5   5   3   110989.02   109923.05   1481.48 o 
  -3   5   3    16750.20    16290.11    219.82 o 
  -1   5   3    32810.10    36730.33    448.91 o 
   1   5   3    27755.55    33213.92    629.75 o 
   3   5   3     7563.30     7689.30    398.21 o 
   5   5   3     3399.33     7807.99    438.46 o 
   7   5   3    10178.80    10762.53    150.50 o 
   9   5   3     4945.92     4943.29     90.19 o 
  11   5   3      426.38      302.99     35.56 o 
  13   5   3      129.66      181.97     35.41 o 
  15   5   3    14141.42    14082.92    227.04 o 
  17   5   3      525.93      642.72     68.51 o 
  19   5   3     4391.59     4548.36    138.81 o 
  21   5   3       72.88       42.34     65.41 o 
  23   5   3     3073.77     3319.28    131.07 o 
  25   5   3    21678.31    19439.04    364.35 o 
  27   5   3     2741.46     2514.00    141.01 o 
  29   5   3     7027.77     6570.05    228.09 o 
  31   5   3      168.37      -51.07    144.46 o 
 -32   6   3      223.53      210.39    107.63 o 
 -30   6   3     2121.58     2123.59    134.74 o 
 -28   6   3      279.84      217.89     86.96 o 
 -26   6   3      896.12      879.84    101.58 o 
 -24   6   3      252.92      309.51     83.66 o 
 -22   6   3      855.09     1024.29     94.86 o 
 -20   6   3     3296.12     3570.66    134.76 o 
 -18   6   3     3742.46     3248.97    151.53 o 
 -16   6   3      253.71      187.94     59.54 o 
 -14   6   3     5059.81     5280.15    133.35 o 
 -12   6   3    16157.18    15709.14    236.01 o 
 -10   6   3     3657.19     4022.30    100.84 o 
  -8   6   3    17908.00    17389.77    248.92 o 
  -6   6   3    24620.48    23171.13    356.77 o 
  -4   6   3    26066.06    25472.56    328.81 o 
  -2   6   3      248.04      472.65     81.08 o 
   0   6   3    56266.80    54348.67    651.97 o 
   2   6   3    10893.53    11354.34    164.23 o 
   4   6   3     8203.28     9515.46    134.88 o 
   6   6   3      585.82      732.39     64.59 o 
   8   6   3     2201.33     2355.72    192.97 o 
  10   6   3     1438.97     1293.72     66.36 o 
  12   6   3    26022.17    24943.95    371.32 o 
  14   6   3        3.05      -29.64     65.95 o 
  16   6   3    11158.46    11101.27    219.23 o 
  18   6   3     7620.88     8081.93    171.03 o 
  20   6   3     1740.94     1772.99    105.57 o 
  22   6   3       12.20       -7.32     66.28 o 
  24   6   3      174.14      254.93     80.19 o 
  26   6   3     1007.16     1157.02    104.95 o 
  28   6   3     5091.98     4760.62    166.43 o 
  30   6   3        8.71     -138.65     92.43 o 
 -31   7   3      123.47      -43.65    152.51 o 
 -29   7   3     3854.27     3761.67    182.11 o 
 -27   7   3     6179.15     6841.69    221.91 o 
 -25   7   3     3877.72     3363.92    163.76 o 
 -23   7   3     1634.96     1629.50    117.55 o 
 -21   7   3     1978.08     1752.47    115.00 o 
 -19   7   3     7197.17     7298.54    194.11 o 
 -17   7   3     1794.36     1824.35    102.20 o 
 -15   7   3    16217.12    14901.98    262.25 o 
 -13   7   3      338.86      437.12     61.72 o 
 -11   7   3    14804.59    14541.09    229.51 o 
  -9   7   3      722.85      859.50     62.69 o 
  -7   7   3       11.74       61.18     44.99 o 
  -5   7   3     1928.12     1850.57     79.82 o 
  -3   7   3    14721.71    13975.31    215.27 o 
  -1   7   3    18882.91    19864.70    274.62 o 
   1   7   3     3567.50     9134.84    390.43 o 
   3   7   3     7469.97     7950.92    174.79 o 
   5   7   3      365.68      560.09    102.64 o 
   7   7   3    18837.54    17343.97    271.77 o 
   9   7   3    17551.40    17049.07    255.28 o 
  11   7   3     4411.71     4474.97    158.70 o 
  13   7   3       21.37      -19.55     70.32 o 
  15   7   3     4709.33     4715.06    177.28 o 
  17   7   3     7014.18     7738.60    420.35 o 
  19   7   3     2961.56     3160.99    150.41 o 
  21   7   3     1880.85     1563.00    119.92 o 
  23   7   3     2075.70     2070.28    140.14 o 
  25   7   3     1134.02     1091.76    139.50 o 
  27   7   3      178.83       62.64     92.14 o 
  29   7   3     4059.11     4411.01    186.31 o 
 -30   8   3    14297.70    15038.08    469.17 o 
 -28   8   3     2999.52     3324.51    210.10 o 
 -26   8   3      416.57      252.93    101.74 o 
 -24   8   3     1046.50     1094.18    113.37 o 
 -22   8   3     9080.38     8643.33    226.20 o 
 -20   8   3       47.02       38.75     79.03 o 
 -18   8   3    42182.84    41105.39    642.69 o 
 -16   8   3      239.13      247.31     80.06 o 
 -14   8   3    24870.06    24412.74    355.26 o 
 -12   8   3     2371.40     2258.14     97.84 o 
 -10   8   3     6962.37     6594.17    153.92 o 
  -8   8   3       61.94       82.19     55.31 o 
  -6   8   3     9454.55     9595.22    203.82 o 
  -4   8   3      918.64      960.58    195.22 o 
  -2   8   3    21380.53    21981.05    616.04 o 
   0   8   3     6906.61     6866.65    276.40 o 
   2   8   3      349.08      166.98     48.00 o 
   4   8   3    14912.62    14828.12    257.17 o 
   6   8   3      137.03      -48.70     95.30 o 
   8   8   3     1201.36     1182.63     85.90 o 
  10   8   3       48.69      -45.52     56.24 o 
  12   8   3     3104.69     3386.05    160.18 o 
  14   8   3     9426.46     9826.65    231.22 o 
  16   8   3    32626.58    32119.88    528.35 o 
  18   8   3      721.69      843.39    115.23 o 
  20   8   3     5480.72     5185.99    179.38 o 
  22   8   3        2.80     -123.56     82.38 o 
  24   8   3     3335.39     3596.93    169.30 o 
  26   8   3       94.33      -61.39     95.74 o 
 -27   9   3      280.96      316.80    137.80 o 
 -25   9   3      133.63       50.16    118.18 o 
 -23   9   3        2.53       14.42     88.38 o 
 -21   9   3       10.85      -73.27     83.20 o 
 -19   9   3       43.25      227.63     90.12 o 
 -17   9   3     5518.03     5632.03    182.93 o 
 -15   9   3     2012.99     1805.82    101.22 o 
 -13   9   3      234.01      168.82     72.37 o 
 -11   9   3    16054.81    15275.48    268.80 o 
  -9   9   3       60.01       -5.74     75.98 o 
  -7   9   3       15.10       46.32     78.18 o 
  -5   9   3     1616.45     2048.07    199.30 o 
  -3   9   3     6426.58     6495.11    168.12 o 
  -1   9   3    10236.88     9835.49    176.74 o 
   1   9   3     5004.62     5039.58    319.80 o 
   3   9   3      339.01      164.73     69.45 o 
   5   9   3     6970.47     5741.86    140.90 o 
   7   9   3      656.50      741.59     77.18 o 
   9   9   3    16997.07    17202.60    490.79 o 
  11   9   3     9381.31     9548.56    228.45 o 
  13   9   3    11965.52    11547.85    258.21 o 
  15   9   3    24709.56    24842.61    575.09 o 
  17   9   3     2771.97     3015.80    148.18 o 
  19   9   3       65.09      -59.41     86.38 o 
  21   9   3      712.78      873.55    115.23 o 
  23   9   3      180.74      -43.12     96.16 o 
  25   9   3     3143.62     3140.62    173.59 o 
 -24  10   3     4283.85     4982.69    226.94 o 
 -22  10   3     6130.19     5528.84    224.62 o 
 -20  10   3     1605.51     1593.40    128.50 o 
 -18  10   3    13156.55    12733.80    287.79 o 
 -16  10   3     1558.11     1404.10    118.72 o 
 -14  10   3    13218.36    13041.73    280.49 o 
 -12  10   3      747.69      753.72     89.60 o 
 -10  10   3     7577.10     7066.52    166.65 o 
  -8  10   3     5115.42     4696.63    136.02 o 
  -6  10   3    20630.37    20116.11    371.89 o 
  -4  10   3     1100.97     1221.58    115.96 o 
  -2  10   3     1017.76     1085.27    169.72 o 
   0  10   3    11406.01    10973.67    304.79 o 
   2  10   3     2838.95     2790.81    142.58 o 
   4  10   3    19973.53    17506.53    280.15 o 
   6  10   3     3085.55     3039.21    116.28 o 
   8  10   3     3217.71     3347.02    145.46 o 
  10  10   3      774.96      533.90    118.67 o 
  12  10   3     5280.18     6095.83    189.74 o 
  14  10   3     3311.29     3418.19    155.95 o 
  16  10   3    16969.40    16582.80    406.54 o 
  18  10   3      211.08      267.03     99.67 o 
  20  10   3     1920.28     2090.22    145.03 o 
  22  10   3      349.19      112.27    110.82 o 
 -21  11   3       25.54       59.94    120.54 o 
 -19  11   3       31.26       94.10    139.33 o 
 -17  11   3      122.79      186.08    109.46 o 
 -15  11   3     1265.19     1476.86    122.95 o 
 -13  11   3      456.85      266.33    119.64 o 
 -11  11   3     2060.99     1977.69    108.92 o 
  -9  11   3        7.29      -82.02     68.45 o 
  -7  11   3      717.82      759.81     86.73 o 
  -5  11   3        4.08      151.87    153.86 o 
  -3  11   3     6483.28     5710.19    315.76 o 
  -1  11   3      333.19      183.36    112.11 o 
   1  11   3     3236.93     3437.86    278.42 o 
   3  11   3     2130.51     1821.58    139.09 o 
   5  11   3     5435.05     5269.15    157.78 o 
   7  11   3     1004.23      885.15    103.23 o 
   9  11   3      231.67       92.55    101.62 o 
  11  11   3      701.36      535.23    104.19 o 
  13  11   3        3.99       -0.28    104.20 o 
  15  11   3       40.15       66.94     96.72 o 
  17  11   3      385.33      407.18    110.02 o 
  19  11   3      579.61      285.76    112.65 o 
 -18  12   3    15750.78    16595.31    402.68 o 
 -16  12   3       38.77      -25.48    106.04 o 
 -14  12   3     4247.55     4289.73    203.49 o 
 -12  12   3       14.56      -19.22     93.21 o 
 -10  12   3      230.04      173.05    123.91 o 
  -8  12   3     1879.03     1690.47    129.29 o 
  -6  12   3     3411.39     3465.50    162.88 o 
  -4  12   3      150.72      311.73    121.41 o 
  -2  12   3      148.55      376.46    122.05 o 
   0  12   3     2271.41     2277.83    153.90 o 
   2  12   3      171.99      560.16    240.82 o 
   4  12   3     2440.73     2724.30    183.38 o 
   6  12   3     6051.93     5387.78    231.30 o 
   8  12   3     6375.21     6386.88    251.93 o 
  10  12   3      100.46       85.29    102.90 o 
  12  12   3     4417.35     4607.41    185.69 o 
  14  12   3      161.48      205.26    108.56 o 
  16  12   3     3812.21     4029.90    188.23 o 
 -11  13   3     9726.58    10146.67    392.82 o 
  -9  13   3      164.68      209.90    137.03 o 
  -7  13   3     2557.45     3119.70    166.07 o 
  -5  13   3     1046.53     1165.22    136.29 o 
  -3  13   3     2090.00     1944.98    161.53 o 
  -1  13   3      647.44      754.01    132.11 o 
   1  13   3        2.55       79.34    109.59 o 
   3  13   3     1632.96     1353.74    164.42 o 
   5  13   3     1999.26     2855.49    424.02 o 
   7  13   3       32.63      358.27    141.53 o 
   9  13   3     6396.80     6784.57    276.42 o 
 -36   0   4       34.09        8.64    226.20 o 
 -34   0   4      176.41       85.13    140.70 o 
 -32   0   4      208.94      177.51     97.60 o 
 -30   0   4    33451.53    32234.25    559.39 o 
 -28   0   4      279.15      228.90     82.75 o 
 -26   0   4    32204.03    30804.99    522.70 o 
 -24   0   4    61114.57    59739.75    920.08 o 
 -22   0   4    49041.11    47100.02    736.07 o 
 -20   0   4    31010.60    31301.70    505.40 o 
 -18   0   4    22861.84    21822.29    365.19 o 
 -16   0   4    35544.45    35155.44    607.14 o 
 -14   0   4    11181.67    10476.46    248.13 o 
 -12   0   4    33275.68    32261.90    631.05 o 
 -10   0   4    12636.58    11510.94    291.02 o 
  -8   0   4   322532.00   323109.13   5090.14 o 
  -6   0   4     8146.52     7802.05    144.94 o 
  -4   0   4   161830.59   160252.25   2936.84 o 
  -2   0   4      106.23       27.08     19.53 o 
   0   0   4     3013.16     2153.22    118.46 o 
   2   0   4      205.26      370.41     62.17 o 
   4   0   4    49667.94    47829.68    791.92 o 
   6   0   4    11709.64    12628.03    278.30 o 
   8   0   4    18273.29    20007.54    496.14 o 
  10   0   4     5993.59     5739.22    139.66 o 
  12   0   4    54125.60    51897.56    890.27 o 
  14   0   4    41181.89    39863.74    706.78 o 
  16   0   4    47418.82    49574.87    872.43 o 
  18   0   4    39921.59    38161.11    697.57 o 
  20   0   4     4042.12     4019.03    155.82 o 
  22   0   4    13518.00    12825.01    305.87 o 
  24   0   4     5268.61     5166.37    246.65 o 
  26   0   4    10410.84    10405.48    343.17 o 
  28   0   4     3133.60     3160.55    239.54 o 
  30   0   4    14381.05    13546.22    425.94 o 
  32   0   4     6241.80     5928.59    343.92 o 
  34   0   4     1735.09     1760.42    240.99 o 
 -37   1   4     2420.01     2686.07    183.34 o 
 -35   1   4     1109.43     1071.09    109.44 o 
 -33   1   4      131.28       -2.11     79.17 o 
 -31   1   4       30.38       54.96     71.04 o 
 -29   1   4       35.25        5.04     54.62 o 
 -27   1   4    64375.24    63114.23    694.35 o 
 -25   1   4     6150.44     5917.84    120.52 o 
 -23   1   4     6159.49     5603.62    110.99 o 
 -21   1   4      620.66      631.67     50.01 o 
 -19   1   4     9477.91     8204.80    141.75 o 
 -17   1   4     1170.83     1454.83     57.39 o 
 -15   1   4    32128.39    34307.64    419.37 o 
 -13   1   4    16800.97    17138.66    210.53 o 
 -11   1   4    58995.08    62215.62    675.69 o 
  -9   1   4      176.05      293.40     56.07 o 
  -7   1   4    33753.90    31490.49    391.75 o 
  -5   1   4    12231.22    12064.66    184.67 o 
  -3   1   4     8489.28     8273.58    152.21 o 
  -1   1   4    18034.79    17423.35    258.42 o 
   1   1   4     5436.20     4695.93     86.12 o 
   3   1   4      946.62      926.42     36.92 o 
   5   1   4       26.97      -56.89     37.92 o 
   7   1   4      166.13      185.23     29.79 o 
   9   1   4      297.84      429.44     31.78 o 
  11   1   4     1441.11     1367.27     46.07 o 
  13   1   4     5901.36     6166.15    313.84 o 
  15   1   4    18200.18    19832.02    256.70 o 
  17   1   4     3916.90     4298.12     99.09 o 
  19   1   4      571.67      725.86     62.96 o 
  21   1   4    20834.28    20687.62    329.35 o 
  23   1   4     3107.83     3054.09    117.02 o 
  25   1   4    41584.47    40389.23    638.52 o 
  27   1   4    31398.91    29984.92    509.97 o 
  29   1   4       17.45       70.33     94.12 o 
  31   1   4        3.55      -90.96     94.17 o 
  33   1   4       46.59     -176.07    117.38 o 
 -36   2   4      340.39      327.58     96.26 o 
 -34   2   4       30.71     -160.40    106.93 o 
 -32   2   4     5851.01     5858.86    166.72 o 
 -30   2   4     8273.16     8069.93    188.17 o 
 -28   2   4    23731.03    22300.83    383.97 o 
 -26   2   4    44350.92    43295.33    521.25 o 
 -24   2   4      389.99      227.76     55.58 o 
 -22   2   4     3826.62     4223.25    107.57 o 
 -20   2   4     6121.38     6255.11    124.05 o 
 -18   2   4    28156.42    29847.37    357.16 o 
 -16   2   4      321.22      488.61     38.07 o 
 -14   2   4     4194.94     3777.09     75.45 o 
 -12   2   4     1516.75     2520.96     82.87 o 
 -10   2   4   197770.42   199134.14   2012.53 o 
  -8   2   4    29577.82    26290.19    284.41 o 
  -6   2   4     7611.64     7763.92    108.86 o 
  -4   2   4   280165.00   264464.47   3493.64 o 
  -2   2   4     2756.21     2477.44    106.91 o 
   0   2   4     4894.09     4777.29     85.06 o 
   2   2   4        2.69      -29.14     19.43 o 
   4   2   4    27754.93    27758.95    337.13 o 
   6   2   4     9752.92    10073.19    152.48 o 
   8   2   4     5998.19     5801.19    100.33 o 
  10   2   4    40719.17    40115.35    438.18 o 
  12   2   4     5702.11     5572.61     94.78 o 
  14   2   4    28574.01    27390.38    517.76 o 
  16   2   4        7.18        5.54     38.19 o 
  18   2   4    48207.71    49717.99    583.51 o 
  20   2   4     6941.36     6459.35    142.09 o 
  22   2   4     7165.12     7270.28    168.81 o 
  24   2   4     1851.39     1971.85    105.22 o 
  26   2   4    12085.11    11023.37    274.03 o 
  28   2   4    20875.33    19760.86    412.49 o 
  30   2   4    17006.07    16316.97    372.80 o 
  32   2   4      251.28      -18.85    103.79 o 
 -35   3   4      417.16      209.72     92.67 o 
 -33   3   4     3399.47     3231.05    139.06 o 
 -31   3   4      883.02      997.82     94.80 o 
 -29   3   4     9696.84     9021.80    200.41 o 
 -27   3   4    13434.16    12163.95    232.31 o 
 -25   3   4      142.25       24.12     55.68 o 
 -23   3   4     1402.52     1352.43     75.82 o 
 -21   3   4       23.97      -16.10     37.27 o 
 -19   3   4     7552.17     7897.03    124.71 o 
 -17   3   4    32842.77    32755.40    367.56 o 
 -15   3   4      507.24      722.81     38.04 o 
 -13   3   4    34809.14    39431.81    409.17 o 
 -11   3   4    73217.00    75565.67    826.23 o 
  -9   3   4     2034.88     2322.95    191.08 o 
  -7   3   4    51180.77    51527.98    612.06 o 
  -5   3   4    15885.94    13980.32    200.37 o 
  -3   3   4    43842.46    41959.87    578.16 o 
  -1   3   4    17956.55    17254.91    329.59 o 
   1   3   4       13.12       -4.90     19.41 o 
   3   3   4     5055.27     4543.00     87.93 o 
   5   3   4    15470.29    15499.86    171.14 o 
   7   3   4     1315.90     1615.43    116.78 o 
   9   3   4    15848.91    16671.51    231.13 o 
  11   3   4    14491.29    14506.58    209.32 o 
  13   3   4    38218.22    41571.36    579.48 o 
  15   3   4     4679.75     4881.28    125.77 o 
  17   3   4     1691.50     1879.36     76.71 o 
  19   3   4     1167.94     1038.35     68.79 o 
  21   3   4     6745.86     6210.59    144.30 o 
  23   3   4       52.21       -2.68     63.78 o 
  25   3   4     1249.55     1364.49    106.07 o 
  27   3   4     2216.65     2339.07    131.37 o 
  29   3   4    15979.72    14884.63    347.06 o 
  31   3   4     1007.44      841.09    124.77 o 
  33   3   4       20.56      -38.29    104.76 o 
 -36   4   4       83.74      -16.05    104.57 o 
 -34   4   4     5600.81     5229.03    169.72 o 
 -32   4   4      698.44      742.24     95.30 o 
 -30   4   4      105.84      -47.19     70.71 o 
 -28   4   4     1288.74     1305.54     95.43 o 
 -26   4   4    19738.71    19499.60    321.75 o 
 -24   4   4     4840.12     4424.35    121.13 o 
 -22   4   4     1406.61     1134.12     72.59 o 
 -20   4   4     6904.09     7289.54    145.02 o 
 -18   4   4     9850.42    10109.30    158.95 o 
 -16   4   4      323.79      393.74     45.81 o 
 -14   4   4     2340.09     2319.35     76.24 o 
 -12   4   4    20706.43    20096.02    272.20 o 
 -10   4   4     4895.61     4459.86    101.16 o 
  -8   4   4    73596.56    70853.05    837.63 o 
  -6   4   4    18109.06    17796.40    254.25 o 
  -4   4   4   150799.45   153147.84   2042.25 o 
  -2   4   4     7315.23     7127.52    157.44 o 
   0   4   4    15782.33    18326.11    712.43 o 
   2   4   4     5495.59     5659.38    118.61 o 
   4   4   4      539.50      464.08     99.79 o 
   6   4   4      163.19      141.81     34.72 o 
   8   4   4    46813.60    46815.55    500.52 o 
  10   4   4      344.96      440.96     37.14 o 
  12   4   4     1296.62     1507.14     56.24 o 
  14   4   4     1066.96      909.79     51.40 o 
  16   4   4       87.61      191.59     49.96 o 
  18   4   4      194.32      303.40     73.39 o 
  20   4   4    11963.14    12129.06    214.33 o 
  22   4   4     6769.74     6549.15    156.09 o 
  24   4   4     5654.06     5781.94    160.89 o 
  26   4   4    14904.23    14401.34    299.92 o 
  28   4   4     1842.76     1429.22    156.59 o 
  30   4   4      961.84     1166.92    132.21 o 
  32   4   4      142.62       24.70    103.20 o 
 -35   5   4     1024.99      980.45    137.14 o 
 -33   5   4     3400.90     3213.55    145.28 o 
 -31   5   4        5.12     -110.43     73.62 o 
 -29   5   4     2747.02     2811.59    128.97 o 
 -27   5   4      331.33      286.91     75.87 o 
 -25   5   4     7536.68     6487.39    165.32 o 
 -23   5   4      789.52      593.80     73.21 o 
 -21   5   4     1138.93     1219.75     81.09 o 
 -19   5   4     1112.87     1163.21     72.81 o 
 -17   5   4    14028.99    12748.12    206.93 o 
 -15   5   4     7187.92     7286.90    153.36 o 
 -13   5   4    28819.68    27687.83    395.69 o 
 -11   5   4     2694.49     3256.47     95.01 o 
  -9   5   4     1811.31     1828.42     66.63 o 
  -7   5   4     7833.29     8336.31    149.06 o 
  -5   5   4    82499.41    82625.48   1126.95 o 
  -3   5   4    34685.87    37328.55    496.94 o 
  -1   5   4     6478.50     6150.81    380.16 o 
   1   5   4     7181.31    10632.58    405.41 o 
   3   5   4    16122.98    20113.88    629.35 o 
   5   5   4    65599.48    65664.08    727.77 o 
   7   5   4     7575.94     7095.76    124.41 o 
   9   5   4      444.43      521.26     35.55 o 
  11   5   4     1559.48     1350.13     50.90 o 
  13   5   4       24.38      -53.04     35.94 o 
  15   5   4     3206.30     3258.03    113.10 o 
  17   5   4    44120.59    41716.20    585.49 o 
  19   5   4     2846.15     2937.36    119.72 o 
  21   5   4      617.30      495.21     76.27 o 
  23   5   4       13.33      -72.61     64.39 o 
  25   5   4     2681.50     2977.12    133.46 o 
  27   5   4      318.39      273.18     92.47 o 
  29   5   4     3264.60     2727.32    153.65 o 
  31   5   4       79.93     -175.70    117.14 o 
 -32   6   4       83.03      137.95    123.56 o 
 -30   6   4      438.94      345.25     92.04 o 
 -28   6   4     5306.73     4676.95    167.47 o 
 -26   6   4    14904.28    13009.20    275.47 o 
 -24   6   4     3951.29     3953.86    146.89 o 
 -22   6   4      407.03      204.37     74.07 o 
 -20   6   4     8383.26     7958.73    178.97 o 
 -18   6   4      220.18      179.49     63.29 o 
 -16   6   4    36922.32    36885.91    521.29 o 
 -14   6   4    17184.95    16199.76    265.60 o 
 -12   6   4     2624.54     2820.23     91.98 o 
 -10   6   4     2745.21     3022.68     99.99 o 
  -8   6   4    24003.46    22537.22    306.02 o 
  -6   6   4     5942.59     6426.52    130.05 o 
  -4   6   4    26526.43    25727.79    364.78 o 
  -2   6   4       45.59       49.79     66.33 o 
   0   6   4     5945.06     8888.74    346.79 o 
   2   6   4      553.39      522.16     58.10 o 
   4   6   4     2405.39     3144.98    153.06 o 
   6   6   4        9.62      -29.97     49.21 o 
   8   6   4    31530.87    30349.44    364.67 o 
  10   6   4     1007.24     1126.26     63.38 o 
  12   6   4     5060.24     4642.81    124.35 o 
  14   6   4    42054.09    40311.48    566.29 o 
  16   6   4      157.06       36.44     66.97 o 
  18   6   4     1070.29      889.44    119.06 o 
  20   6   4     2995.30     2871.41    116.56 o 
  22   6   4      364.66      281.83     76.56 o 
  24   6   4     1576.94     1607.25    109.84 o 
  26   6   4     5226.58     5011.16    165.10 o 
  28   6   4       73.54      -53.20     92.08 o 
  30   6   4      649.50      472.20    111.96 o 
 -31   7   4      148.51      -29.45    121.55 o 
 -29   7   4     5595.07     5431.02    241.38 o 
 -27   7   4       22.51      -58.12     88.68 o 
 -25   7   4      178.69      268.14     97.42 o 
 -23   7   4     1931.91     2139.42    136.36 o 
 -21   7   4      548.38      367.72     94.46 o 
 -19   7   4      750.59      551.55     94.34 o 
 -17   7   4    18223.16    18558.62    310.43 o 
 -15   7   4     4409.19     3891.05    129.70 o 
 -13   7   4   102987.93   100097.95   1197.63 o 
 -11   7   4    14435.78    13572.38    217.78 o 
  -9   7   4     8935.72     8075.94    162.27 o 
  -7   7   4    17063.41    16939.41    266.52 o 
  -5   7   4     7858.55     9275.73    368.75 o 
  -3   7   4     2009.29     1619.80    123.79 o 
  -1   7   4    49502.52    53026.32    645.11 o 
   1   7   4    78439.38    82850.05    923.60 o 
   3   7   4     3525.49     4311.94    142.46 o 
   5   7   4    22183.71    21643.40    378.76 o 
   7   7   4      258.92       34.94     69.46 o 
   9   7   4     6679.64     5789.40    151.38 o 
  11   7   4    49146.06    47173.35    647.67 o 
  13   7   4    19718.71    19639.54    351.66 o 
  15   7   4     1179.24     1455.87    107.46 o 
  17   7   4     8471.26     8247.34    209.85 o 
  19   7   4      156.01       74.80     81.22 o 
  21   7   4    10264.64    10097.02    246.25 o 
  23   7   4      105.68      -38.97     85.94 o 
  25   7   4      301.57      311.85     85.70 o 
  27   7   4     2638.61     2431.52    151.39 o 
  29   7   4     7424.42     7459.73    233.25 o 
 -30   8   4      642.40      838.47    152.17 o 
 -28   8   4     4444.11     4747.27    236.35 o 
 -26   8   4       74.36       43.50    115.20 o 
 -24   8   4      104.65      -10.74     87.85 o 
 -22   8   4       13.73       87.33     83.64 o 
 -20   8   4     2400.64     2545.95    132.52 o 
 -18   8   4        8.91      241.22     77.01 o 
 -16   8   4     7457.99     7859.96    187.12 o 
 -14   8   4     2965.79     3317.62    133.17 o 
 -12   8   4    11439.30    11708.50    208.09 o 
 -10   8   4    10355.33     9561.00    189.41 o 
  -8   8   4       71.69      -37.43     54.05 o 
  -6   8   4    10700.57    10277.82    212.88 o 
  -4   8   4    12118.13    12797.99    428.21 o 
  -2   8   4     5004.56     4909.13    164.82 o 
   0   8   4     1828.74     1858.18     77.55 o 
   2   8   4     5222.26     4796.92    118.81 o 
   4   8   4     1569.22     1567.73     98.25 o 
   6   8   4        9.05      -95.50     66.14 o 
   8   8   4     1464.57     1333.26     77.17 o 
  10   8   4     1123.54     1113.58     98.36 o 
  12   8   4      409.81      244.47     86.13 o 
  14   8   4    15216.61    14768.93    297.44 o 
  16   8   4     9974.17     9570.09    233.64 o 
  18   8   4     1052.98     1197.93    119.87 o 
  20   8   4      113.10       81.58     88.25 o 
  22   8   4      175.04     -117.30     87.21 o 
  24   8   4     1748.08     1914.06    149.99 o 
  26   8   4      268.52       45.61    101.08 o 
 -27   9   4      148.84        2.19    126.00 o 
 -25   9   4     1835.84     1785.86    169.66 o 
 -23   9   4       65.74       22.20    104.78 o 
 -21   9   4      559.34      464.63     98.41 o 
 -19   9   4     3186.70     3191.65    148.72 o 
 -17   9   4    39999.74    37870.48    606.04 o 
 -15   9   4      299.98      294.34     72.26 o 
 -13   9   4      384.12      203.61    101.95 o 
 -11   9   4    17391.98    16557.63    284.13 o 
  -9   9   4     4088.99     4350.99    134.39 o 
  -7   9   4     9532.15     9294.28    211.98 o 
  -5   9   4     1006.19     1483.26    129.12 o 
  -3   9   4      115.95       20.34     70.08 o 
  -1   9   4    39651.21    38443.74    542.61 o 
   1   9   4    10692.72     9755.02    195.85 o 
   3   9   4      233.09      -32.27     65.79 o 
   5   9   4    18381.28    18255.54    345.92 o 
   7   9   4    18759.96    18588.93    361.76 o 
   9   9   4    12243.13    12071.33    276.82 o 
  11   9   4      907.03      984.89    137.54 o 
  13   9   4     2757.74     2638.23    137.47 o 
  15   9   4     6355.09     7329.63    517.55 o 
  17   9   4    16689.78    15843.09    326.56 o 
  19   9   4       21.45      -93.29     88.86 o 
  21   9   4     1377.66     1381.96    139.03 o 
  23   9   4       52.50       37.07     98.61 o 
  25   9   4      399.58      451.59    114.39 o 
 -26  10   4      485.50      403.55    144.72 o 
 -24  10   4      944.64      932.44    140.97 o 
 -22  10   4      658.62      648.69    134.37 o 
 -20  10   4      803.41      736.33    125.17 o 
 -18  10   4     3588.75     3817.65    164.31 o 
 -16  10   4       21.82      -43.61     83.04 o 
 -14  10   4       69.30      -45.76     68.57 o 
 -12  10   4      333.16      318.12     79.73 o 
 -10  10   4     2744.34     2983.45    149.18 o 
  -8  10   4      238.39      311.97     74.53 o 
  -6  10   4     2888.88     3764.88    171.14 o 
  -4  10   4     4860.07     4937.02    157.50 o 
  -2  10   4     3266.92     2722.48    168.00 o 
   0  10   4     1288.38     1593.43    126.13 o 
   2  10   4    15989.79    12964.35    243.98 o 
   4  10   4      113.87       42.50     67.86 o 
   6  10   4        6.17      143.54    114.13 o 
   8  10   4      737.41      851.11    101.43 o 
  10  10   4       75.68       73.89    104.70 o 
  12  10   4    12722.63    12470.75    277.70 o 
  14  10   4    10858.46    10455.02    292.88 o 
  16  10   4     5626.22     5377.94    219.68 o 
  18  10   4      497.55      546.18    109.79 o 
  20  10   4      210.47      277.74    105.05 o 
  22  10   4        1.74     -144.49     99.79 o 
 -23  11   4     1404.00     1755.14    171.21 o 
 -21  11   4     7136.06     6729.79    316.73 o 
 -19  11   4       56.04     -153.51    102.34 o 
 -17  11   4     4077.50     4413.26    202.39 o 
 -15  11   4      179.54      159.43     90.71 o 
 -13  11   4     4947.73     5129.67    176.57 o 
 -11  11   4      117.17      152.58     79.35 o 
  -9  11   4     1895.06     1854.92    106.02 o 
  -7  11   4      851.86     1132.78     98.49 o 
  -5  11   4     8995.07     9160.30    649.86 o 
  -3  11   4     1627.00     1889.74    158.11 o 
  -1  11   4      581.07      180.55     98.97 o 
   1  11   4      347.59      433.51    108.81 o 
   3  11   4       44.77      -29.21     86.04 o 
   5  11   4    25821.18    24539.14    424.85 o 
   7  11   4       78.11      188.03     90.86 o 
   9  11   4      776.19      973.46    109.90 o 
  11  11   4        9.44      -61.78     88.01 o 
  13  11   4     2713.91     2765.56    153.26 o 
  15  11   4      853.80      711.03    115.01 o 
  17  11   4     5434.84     5607.55    202.80 o 
  19  11   4      175.27      112.10    108.85 o 
 -18  12   4      413.32      598.87    135.50 o 
 -16  12   4       43.74     -136.82     95.84 o 
 -14  12   4      499.08      494.72    121.74 o 
 -12  12   4      217.99      263.39    112.69 o 
 -10  12   4      237.32      252.40    101.10 o 
  -8  12   4        3.94      133.68     95.32 o 
  -6  12   4     4249.20     3859.66    168.17 o 
  -4  12   4       14.01       17.22    114.63 o 
  -2  12   4     4581.65     4258.09    185.34 o 
   0  12   4      104.97       85.98    112.56 o 
   2  12   4     2081.39     2196.88    140.63 o 
   4  12   4     1050.31     1118.82    149.84 o 
   6  12   4      481.20     1167.86    261.55 o 
   8  12   4     2661.21     2778.43    192.20 o 
  10  12   4     1310.46     1581.84    151.73 o 
  12  12   4     3058.95     3112.39    188.08 o 
  14  12   4      500.21      366.13    125.45 o 
 -13  13   4     2706.95     3279.81    262.87 o 
 -11  13   4     1245.60     1520.61    285.38 o 
  -9  13   4     5704.88     5858.98    300.77 o 
  -7  13   4     2350.46     2456.82    154.67 o 
  -5  13   4      140.01      -59.40    112.71 o 
  -3  13   4       44.82      202.83    113.42 o 
  -1  13   4     6751.27     6648.11    230.76 o 
   1  13   4     1273.21     1428.42    167.13 o 
   3  13   4      358.64      545.12    142.72 o 
   5  13   4     9015.98     9221.88    543.05 o 
   7  13   4     6618.75     6451.70    267.60 o 
   9  13   4     7749.43     7518.41    288.61 o 
 -37   1   5    13333.30    13191.92    358.94 o 
 -35   1   5      276.85      388.93     91.40 o 
 -33   1   5      622.51      633.15     93.57 o 
 -31   1   5     1700.95     1706.43    104.05 o 
 -29   1   5    31924.95    31597.67    385.21 o 
 -27   1   5        9.45      125.55     53.25 o 
 -25   1   5    19628.79    18803.83    247.14 o 
 -23   1   5      566.53      538.71     54.15 o 
 -21   1   5     6801.49     6632.58    129.40 o 
 -19   1   5    15753.08    15838.41    225.15 o 
 -17   1   5       34.31      -32.08     29.36 o 
 -15   1   5    97242.62    96734.49   1045.30 o 
 -13   1   5   107995.26   108035.19   1158.00 o 
 -11   1   5     1103.05     1261.69     48.76 o 
  -9   1   5     6517.13     6612.39    140.40 o 
  -7   1   5    67476.97    64254.86    779.15 o 
  -5   1   5    10444.37    10013.83    163.29 o 
  -3   1   5   213225.63   211611.22   3396.59 o 
  -1   1   5     5452.94     4861.63     77.72 o 
   1   1   5     2618.83     2355.15     57.60 o 
   3   1   5    17486.22    16566.19    284.13 o 
   5   1   5    77341.17    83149.05   1036.98 o 
   7   1   5     2245.96     2690.66     80.90 o 
   9   1   5     3338.85     3114.72     65.16 o 
  11   1   5       30.83       13.47     31.56 o 
  13   1   5   106625.23   107048.01   1195.24 o 
  15   1   5    60156.55    56296.77    691.48 o 
  17   1   5      230.48      506.85     53.26 o 
  19   1   5    32674.77    32044.54    428.05 o 
  21   1   5     4225.83     3908.19    125.39 o 
  23   1   5    12533.47    12815.99    240.94 o 
  25   1   5    22207.73    21342.99    388.36 o 
  27   1   5     7454.10     6912.19    200.18 o 
  29   1   5     2279.44     2280.85    149.07 o 
  31   1   5    16003.40    16070.96    374.52 o 
  33   1   5      156.05      147.76    110.72 o 
 -36   2   5      139.68       33.16     93.67 o 
 -34   2   5     2750.63     2967.51    155.12 o 
 -32   2   5       44.55       84.95     81.03 o 
 -30   2   5     2182.38     2210.83    121.70 o 
 -28   2   5     2738.67     2923.74    116.27 o 
 -26   2   5      696.76      756.46     65.78 o 
 -24   2   5      419.43      312.65     63.09 o 
 -22   2   5     1891.86     1735.01     69.37 o 
 -20   2   5      235.66      218.65     42.20 o 
 -18   2   5    13064.28    14643.57    197.44 o 
 -16   2   5      672.41      546.93     38.78 o 
 -14   2   5     3586.17     5569.29     93.53 o 
 -12   2   5    26320.78    25992.91    301.51 o 
 -10   2   5      636.35      904.60     86.55 o 
  -8   2   5     8231.61     7490.57     99.23 o 
  -6   2   5    10500.82     9522.86    135.05 o 
  -4   2   5     8829.09     8763.12    255.91 o 
  -2   2   5      612.32      838.51     34.89 o 
   0   2   5     7861.86     7748.09    100.63 o 
   2   2   5    25072.15    24413.07    325.91 o 
   4   2   5     5681.18     6129.55    125.15 o 
   6   2   5     7733.78     8800.11    544.60 o 
   8   2   5    19848.30    19954.57    304.87 o 
  10   2   5     2822.31     3515.27    104.13 o 
  12   2   5     5207.86     6093.95    153.49 o 
  14   2   5     9047.37    11576.24    405.92 o 
  16   2   5     6322.61     5738.57    107.65 o 
  18   2   5      554.29      640.12     63.04 o 
  20   2   5       36.78      -37.60     56.73 o 
  22   2   5     1837.96     1949.14    101.23 o 
  24   2   5     3727.91     3579.98    130.75 o 
  26   2   5     1225.12     1138.95    119.32 o 
  28   2   5      438.08      397.89    102.00 o 
  30   2   5     2563.25     2535.25    170.17 o 
  32   2   5        1.37     -105.79    102.17 o 
 -37   3   5    12892.85    12872.13    326.80 o 
 -35   3   5      180.21      -36.26     79.24 o 
 -33   3   5     3331.85     3635.62    142.38 o 
 -31   3   5      105.23      123.98     75.46 o 
 -29   3   5     3736.80     3467.36    129.89 o 
 -27   3   5      248.87      139.41     67.95 o 
 -25   3   5      994.02     1066.27     74.30 o 
 -23   3   5     8844.93     8293.44    136.91 o 
 -21   3   5     4413.81     4237.65     91.75 o 
 -19   3   5    16953.50    17471.82    219.64 o 
 -17   3   5     4926.57     4652.59    105.77 o 
 -15   3   5    25113.71    22147.89    256.49 o 
 -13   3   5    32255.78    28492.85    316.31 o 
 -11   3   5    24745.95    30751.33    337.27 o 
  -9   3   5      375.24      356.69     61.01 o 
  -7   3   5    39597.24    37584.69    446.85 o 
  -5   3   5      121.62       82.58     32.49 o 
  -3   3   5    34438.05    35911.79   1354.57 o 
  -1   3   5     5823.81     5713.94     90.30 o 
   1   3   5     3314.77     3914.85    111.64 o 
   3   3   5      402.02      295.22     31.31 o 
   5   3   5    14356.16    15614.04    172.85 o 
   7   3   5      506.82      592.97     52.41 o 
   9   3   5   114848.63   108847.71   1265.29 o 
  11   3   5    19592.09    19649.99    268.93 o 
  13   3   5     6640.32     8759.23    144.35 o 
  15   3   5     7457.95     7245.55    274.48 o 
  17   3   5    11636.09    12232.84    193.05 o 
  19   3   5     3708.93     3969.13    109.70 o 
  21   3   5     2110.50     2217.40     95.51 o 
  23   3   5       63.89     -101.92     67.94 o 
  25   3   5     1109.43      996.04    100.69 o 
  27   3   5     3722.37     4141.36    179.96 o 
  29   3   5      407.33      457.30    109.42 o 
  31   3   5     8087.83     8681.35    264.89 o 
 -36   4   5        2.65      -23.98    105.99 o 
 -34   4   5     1219.29     1423.14    111.52 o 
 -32   4   5     6923.49     6758.34    182.95 o 
 -30   4   5      358.16      367.55     81.98 o 
 -28   4   5       39.70      -82.92     66.01 o 
 -26   4   5      640.32      449.16     73.37 o 
 -24   4   5     4201.34     3980.61    116.09 o 
 -22   4   5     6560.89     5646.41    130.40 o 
 -20   4   5     1647.55     1561.05     74.37 o 
 -18   4   5    25390.33    26092.86    328.71 o 
 -16   4   5     4205.14     3309.81     95.30 o 
 -14   4   5     6305.26     6057.90    161.77 o 
 -12   4   5     3479.10     3369.37    146.94 o 
 -10   4   5   118921.09   119366.85   1389.66 o 
  -8   4   5     3362.96     4206.94     95.67 o 
  -6   4   5     6733.14     6990.89    124.17 o 
  -4   4   5    75950.74    79669.51   1169.60 o 
  -2   4   5    42015.13    44121.02    773.25 o 
   0   4   5    37696.73    48488.49   1644.21 o 
   2   4   5    30057.32    32078.00    577.19 o 
   4   4   5    34340.61    36718.62    841.39 o 
   6   4   5    18101.25    18403.23    214.96 o 
   8   4   5     3542.59     3574.15     72.24 o 
  10   4   5    12434.64    12592.19    194.93 o 
  12   4   5     2585.85     2620.70     94.12 o 
  14   4   5     3177.32     4819.85    174.48 o 
  16   4   5       10.98      -14.75     43.40 o 
  18   4   5    19176.02    18957.47    289.00 o 
  20   4   5    13538.98    13260.23    230.30 o 
  22   4   5    10098.90     9518.97    192.09 o 
  24   4   5     9959.82     8946.50    221.55 o 
  26   4   5     3694.32     3716.01    156.46 o 
  28   4   5     1931.52     1712.78    139.70 o 
  30   4   5     1270.88     1202.34    135.64 o 
  32   4   5        5.55        0.86    105.91 o 
 -35   5   5     1383.28     1678.57    153.75 o 
 -33   5   5     1930.27     2140.31    231.38 o 
 -31   5   5     1696.61     1636.86    124.56 o 
 -29   5   5     2518.38     3097.73    132.42 o 
 -27   5   5      709.82      583.62     84.12 o 
 -25   5   5    13836.89    12126.36    232.80 o 
 -23   5   5     3962.14     4025.68    126.06 o 
 -21   5   5     1998.98     2510.29    101.54 o 
 -19   5   5      472.23      484.72     60.97 o 
 -17   5   5     5435.90     5254.82    121.72 o 
 -15   5   5    14733.73    14999.61    246.51 o 
 -13   5   5    16846.09    17232.14    268.32 o 
 -11   5   5     5911.06     6191.69    120.59 o 
  -9   5   5     1202.91     1265.94     59.90 o 
  -7   5   5    58999.91    56860.15    738.34 o 
  -5   5   5     5567.72     5827.31    152.33 o 
  -3   5   5    24206.53    25672.05    404.36 o 
  -1   5   5    44011.63    56110.49   2537.09 o 
   1   5   5    81696.63    97729.76   2852.71 o 
   3   5   5    21677.33    22835.91    360.78 o 
   5   5   5    16829.64    15934.39    205.52 o 
   7   5   5      457.51      318.04     35.03 o 
   9   5   5     7660.96     7035.55    109.43 o 
  11   5   5       13.67      114.51     33.13 o 
  13   5   5    12301.32    12410.30    182.44 o 
  15   5   5     1872.39     1801.90     84.99 o 
  17   5   5     4834.92     5833.91    228.02 o 
  19   5   5    10398.96    10532.87    211.53 o 
  21   5   5     1939.18     2067.47    101.73 o 
  23   5   5     1889.92     1709.74    103.07 o 
  25   5   5        7.02      -26.91     80.70 o 
  27   5   5     3740.95     3760.53    166.15 o 
  29   5   5      902.10      913.67    126.46 o 
  31   5   5     1269.98     1246.55    142.41 o 
 -34   6   5     1025.66     1289.56    158.56 o 
 -32   6   5     8414.72     9147.58    339.91 o 
 -30   6   5      475.67      212.29    102.41 o 
 -28   6   5    11632.38    10777.25    248.69 o 
 -26   6   5       23.11      -13.95     76.59 o 
 -24   6   5    11329.12    11111.92    242.43 o 
 -22   6   5     1522.56     1678.70    102.95 o 
 -20   6   5     6866.06     5788.81    153.06 o 
 -18   6   5    10000.44     9439.36    191.91 o 
 -16   6   5     2257.92     2683.21    104.01 o 
 -14   6   5     9078.48     8651.64    173.81 o 
 -12   6   5    26734.82    25904.70    351.59 o 
 -10   6   5     3479.07     3121.94     91.11 o 
  -8   6   5        8.20        5.80     43.62 o 
  -6   6   5      723.70      801.68     57.70 o 
  -4   6   5    37866.89    39425.89    533.01 o 
  -2   6   5     5491.33     5825.46    161.70 o 
   0   6   5     1686.55     1294.04     61.19 o 
   2   6   5     4956.24     8546.63    276.69 o 
   4   6   5     3627.34     3517.17    165.14 o 
   6   6   5    34047.11    34010.27    402.51 o 
   8   6   5     2818.08     2593.24     72.64 o 
  10   6   5     2866.86     2793.97     87.58 o 
  12   6   5     2442.53     2701.10    148.95 o 
  14   6   5     1527.04     1775.74     98.30 o 
  16   6   5     7998.14     7583.27    165.23 o 
  18   6   5     1822.38     2137.04    101.89 o 
  20   6   5     3549.03     3517.05    126.41 o 
  22   6   5     4050.33     4030.57    133.11 o 
  24   6   5        9.23       80.87     84.06 o 
  26   6   5       41.79       69.98     86.28 o 
  28   6   5      162.61      -11.51     98.98 o 
 -31   7   5       11.22      -36.14    118.64 o 
 -29   7   5      120.34      221.41    125.25 o 
 -27   7   5     7390.21     6608.33    217.87 o 
 -25   7   5      703.74      703.51    109.75 o 
 -23   7   5     1910.22     1854.37    129.89 o 
 -21   7   5      460.01      391.70    103.24 o 
 -19   7   5     1073.98      722.53     84.85 o 
 -17   7   5     1413.37     1236.70     92.41 o 
 -15   7   5     7782.98     7760.56    220.02 o 
 -13   7   5      451.16      811.80     77.71 o 
 -11   7   5      998.30     1171.73     85.79 o 
  -9   7   5     7800.58     7539.28    155.89 o 
  -7   7   5     1299.71     1475.59     88.92 o 
  -5   7   5     1497.13     1953.58     83.61 o 
  -3   7   5     7025.33     7103.26    201.25 o 
  -1   7   5    18830.61    20021.57    303.32 o 
   1   7   5    29719.20    33399.13    584.64 o 
   3   7   5     5303.33     5218.77    193.83 o 
   5   7   5    42210.17    44281.43   1433.38 o 
   7   7   5     1655.19     1595.35     76.31 o 
   9   7   5     1282.34     1193.14     71.02 o 
  11   7   5    12575.83    11718.57    243.66 o 
  13   7   5     9410.97     9177.64    215.79 o 
  15   7   5     5459.13     5569.30    229.40 o 
  17   7   5      169.05      146.16    101.56 o 
  19   7   5     1984.25     2248.52    141.35 o 
  21   7   5     1206.09     1308.97    108.79 o 
  23   7   5        0.95      -43.39     79.44 o 
  25   7   5       22.87      -46.87     82.61 o 
  27   7   5     3145.65     3455.74    266.30 o 
 -30   8   5     1873.70     1970.92    180.18 o 
 -28   8   5     4142.71     4463.89    228.57 o 
 -26   8   5      578.68      420.25    126.73 o 
 -24   8   5     1623.91     1744.82    135.10 o 
 -22   8   5      270.16      273.36     88.92 o 
 -20   8   5      215.49      -14.08     77.81 o 
 -18   8   5     2929.31     3232.29    130.16 o 
 -16   8   5    46091.54    45281.38    639.08 o 
 -14   8   5    51482.35    51033.61    654.80 o 
 -12   8   5    12418.56    12453.02    216.56 o 
 -10   8   5     9971.88    10107.96    196.54 o 
  -8   8   5      123.07      110.99     58.86 o 
  -6   8   5    10020.36     9727.91    206.36 o 
  -4   8   5    16683.00    15654.76    258.56 o 
  -2   8   5      453.90      408.58     64.09 o 
   0   8   5     3026.13     3062.94     89.63 o 
   2   8   5    44206.60    46080.91    689.55 o 
   4   8   5     5227.72     4956.93    192.87 o 
   6   8   5    18035.72    18772.63    487.74 o 
   8   8   5      222.28      203.60     59.89 o 
  10   8   5     3103.38     2751.53    162.84 o 
  12   8   5    17011.47    16188.59    312.47 o 
  14   8   5        8.26       35.08     82.26 o 
  16   8   5      245.77      213.27     88.44 o 
  18   8   5    22199.21    21045.99    392.72 o 
  20   8   5     1623.67     1442.19    123.34 o 
  22   8   5     2731.48     3094.66    158.18 o 
  24   8   5        4.49     -150.02    100.01 o 
  26   8   5      374.16      393.03    122.60 o 
 -29   9   5       99.01       70.40    131.69 o 
 -27   9   5      744.02      781.98    150.69 o 
 -25   9   5      841.30     1132.23    157.43 o 
 -23   9   5      757.19      769.71    125.18 o 
 -21   9   5      336.70      462.42     98.86 o 
 -19   9   5       76.51      -55.64     81.00 o 
 -17   9   5     1615.57     1738.21    110.56 o 
 -15   9   5    16173.18    15188.27    258.38 o 
 -13   9   5    52626.09    48318.28    630.08 o 
 -11   9   5        9.77      261.49     78.24 o 
  -9   9   5    17584.15    17807.04    279.52 o 
  -7   9   5      272.41      303.21     77.42 o 
  -5   9   5      317.57      248.97     74.76 o 
  -3   9   5        3.53       -2.65    106.93 o 
  -1   9   5     3890.91     3251.60    107.15 o 
   1   9   5       61.58      -15.52     73.24 o 
   3   9   5       13.13     -104.75     69.83 o 
   5   9   5      106.42      279.04     70.71 o 
   7   9   5     1719.25     2026.43    138.58 o 
   9   9   5     1391.22     1196.90    104.50 o 
  11   9   5    27855.40    26302.84    448.80 o 
  13   9   5     1379.41     1505.30    135.57 o 
  15   9   5     2629.56     2837.38    145.73 o 
  17   9   5    10222.86     9220.17    239.46 o 
  19   9   5     2044.41     2164.94    141.10 o 
  21   9   5       28.72       42.89     95.93 o 
  23   9   5     1514.89     1570.99    155.26 o 
 -26  10   5      199.96       47.80    132.17 o 
 -24  10   5     2219.13     2323.36    188.77 o 
 -22  10   5     1691.25     1680.75    162.50 o 
 -20  10   5     2654.00     2715.96    169.43 o 
 -18  10   5      891.77      970.84    128.40 o 
 -16  10   5     5780.72     5690.66    183.73 o 
 -14  10   5      609.34      443.60     92.67 o 
 -12  10   5     4065.18     4080.11    138.09 o 
 -10  10   5     2735.63     3295.50    135.73 o 
  -8  10   5      315.43      344.77     75.99 o 
  -6  10   5     5790.86     5997.69    173.97 o 
  -4  10   5    19695.48    18171.94    331.35 o 
  -2  10   5      763.08      776.80    130.94 o 
   0  10   5    37208.88    33117.96    587.22 o 
   2  10   5     7632.59     7206.24    196.25 o 
   4  10   5     1755.96     1735.83     98.13 o 
   6  10   5    26575.45    29802.22    490.88 o 
   8  10   5        2.32      121.09    127.02 o 
  10  10   5     3052.46     3369.17    160.03 o 
  12  10   5     6605.81     6719.05    199.19 o 
  14  10   5      536.24      565.50    106.13 o 
  16  10   5     1025.22      937.30    117.11 o 
  18  10   5     7612.00     7477.71    224.69 o 
  20  10   5       61.03       19.15    151.47 o 
  22  10   5     4358.32     4522.01    223.44 o 
 -23  11   5     1705.30     1497.73    165.24 o 
 -21  11   5        2.65        1.69    116.98 o 
 -19  11   5      535.97      556.11    127.01 o 
 -17  11   5     5275.24     5172.24    210.85 o 
 -15  11   5      182.86      266.38    105.03 o 
 -13  11   5        3.55      -61.46     71.56 o 
 -11  11   5     1772.93     2002.87    108.41 o 
  -9  11   5      119.27      191.74     75.19 o 
  -7  11   5      953.50      654.10     96.70 o 
  -5  11   5     1303.03     1594.37    212.92 o 
  -3  11   5       86.63       24.99    107.76 o 
  -1  11   5      446.19      815.41    116.64 o 
   1  11   5      450.98      325.62    104.21 o 
   3  11   5     1394.46      949.76    110.32 o 
   5  11   5      315.57      980.10    323.18 o 
   7  11   5      305.36      598.67    114.13 o 
   9  11   5       36.17       55.13     87.08 o 
  11  11   5        7.17       93.13    126.80 o 
  13  11   5     1967.18     1877.83    135.77 o 
  15  11   5       51.09     -133.56    104.52 o 
  17  11   5     1014.80      991.53    142.17 o 
  19  11   5     1095.78     1186.26    224.29 o 
 -18  12   5     1143.51     1332.51    169.51 o 
 -16  12   5     1768.46     1764.07    172.06 o 
 -14  12   5      161.22       57.87    112.09 o 
 -12  12   5      504.90      388.50    131.50 o 
 -10  12   5      328.35      450.74    103.53 o 
  -8  12   5     1663.65     2044.60    136.40 o 
  -6  12   5     2350.46     2305.90    157.72 o 
  -4  12   5     4070.49     3875.99    208.05 o 
  -2  12   5     2544.17     2595.42    158.75 o 
   0  12   5     5482.99     5939.87    212.20 o 
   2  12   5     3881.10     4027.79    210.78 o 
   4  12   5      867.01      702.05    141.15 o 
   6  12   5     9257.46     8666.60    382.40 o 
   8  12   5      484.75      601.74    154.75 o 
  10  12   5     3919.87     3728.22    197.18 o 
  12  12   5      205.30       56.99    117.59 o 
  14  12   5        2.51      -57.56    114.24 o 
 -13  13   5     5782.93     5858.34    310.97 o 
 -11  13   5     2356.42     3059.49    250.96 o 
  -9  13   5     3504.63     4113.58    204.89 o 
  -7  13   5     6571.83     6538.78    237.23 o 
  -5  13   5       11.03      -59.87     99.64 o 
  -3  13   5       65.67       65.93    114.87 o 
  -1  13   5     2445.10     2801.53    173.37 o 
   1  13   5      563.47      751.31    147.40 o 
   3  13   5       75.91      -57.81    126.06 o 
   5  13   5       59.34      104.76    185.89 o 
   7  13   5     1186.59     1179.13    171.30 o 
 -38   0   6     4479.62     4302.27    296.84 o 
 -36   0   6     7970.83     8360.70    498.88 o 
 -34   0   6     1296.08     1311.73    188.28 o 
 -32   0   6     5847.14     5741.81    187.86 o 
 -30   0   6     3254.62     3163.54    145.00 o 
 -28   0   6   118992.01   114184.18   1699.91 o 
 -26   0   6    11102.34    11028.06    243.29 o 
 -24   0   6     8263.39     8575.88    201.99 o 
 -22   0   6     1792.48     1954.12     93.34 o 
 -20   0   6    37936.73    39434.06    793.80 o 
 -18   0   6    42439.49    38921.85    777.13 o 
 -16   0   6      318.34      467.16     53.80 o 
 -14   0   6   136204.80   134326.55   2146.48 o 
 -12   0   6    43314.20    42727.43    706.54 o 
 -10   0   6       15.01      -10.55     27.39 o 
  -8   0   6       10.27       14.16     25.71 o 
  -6   0   6     7843.13     7769.60    165.46 o 
  -4   0   6       93.63      138.82     46.48 o 
  -2   0   6   202407.00   201603.03   4550.80 o 
   0   0   6       17.25      -36.22     24.15 o 
   2   0   6   153432.64   151846.42   2461.67 o 
   4   0   6   183630.00   193071.25   3126.91 o 
   8   0   6     1299.53     1605.87    120.46 o 
  10   0   6    78590.58    74527.27   1126.31 o 
  12   0   6     2072.77     1693.16     88.47 o 
  14   0   6    22501.53    19897.79    389.85 o 
  16   0   6    48867.85    47037.42    835.29 o 
  18   0   6     2406.33     2667.59    129.39 o 
  20   0   6    44529.22    44245.43    807.77 o 
  22   0   6     1649.26     1615.89    149.98 o 
  24   0   6       95.68       44.41    103.41 o 
  26   0   6     5361.05     5305.14    253.38 o 
  28   0   6      192.24       88.80    135.60 o 
  30   0   6     6799.52     6391.53    368.60 o 
  32   0   6     3102.48     3080.57    284.74 o 
 -37   1   6      323.87      569.71    128.36 o 
 -35   1   6      698.05      777.48     98.47 o 
 -33   1   6     1355.01     1193.46     96.41 o 
 -31   1   6     4565.00     4218.74    129.23 o 
 -29   1   6     2220.18     2449.46     95.18 o 
 -27   1   6    29933.91    28931.05    371.75 o 
 -25   1   6    57524.74    55909.00    647.89 o 
 -23   1   6    15941.90    15314.91    230.34 o 
 -21   1   6      958.31     1113.73     57.08 o 
 -19   1   6        0.63      -48.13     32.09 o 
 -17   1   6     1967.17     2010.59     61.61 o 
 -15   1   6     9264.44    10043.39    149.44 o 
 -13   1   6    22913.04    23312.60    333.32 o 
 -11   1   6     5667.88     5400.33    206.49 o 
  -9   1   6     4343.83     4249.16     68.01 o 
  -7   1   6     1653.21     1863.97     82.87 o 
  -5   1   6    48297.60    49193.31    789.22 o 
  -3   1   6    31353.96    30589.21    359.16 o 
  -1   1   6     4700.59     5290.59     85.95 o 
   1   1   6     8706.52     8602.15    146.85 o 
   3   1   6     1986.18     2551.15     90.34 o 
   5   1   6    28195.97    32177.02    508.21 o 
   7   1   6     2613.23     3292.21     80.68 o 
   9   1   6    14198.05    14733.20    263.62 o 
  11   1   6      625.19      807.47     63.17 o 
  13   1   6    13003.24    14038.11    736.48 o 
  15   1   6    23228.88    25163.86    320.81 o 
  17   1   6     2749.58     2947.23     92.13 o 
  19   1   6      115.16       90.48     57.09 o 
  21   1   6      295.45      461.86     70.46 o 
  23   1   6       18.46      -98.02     65.35 o 
  25   1   6    17963.01    17669.40    341.44 o 
  27   1   6     1098.00     1040.33    109.32 o 
  29   1   6     1291.67     1353.51    135.38 o 
  31   1   6       29.89     -140.08    100.52 o 
 -36   2   6     9705.40     9020.82    232.29 o 
 -34   2   6     5203.72     5568.51    164.69 o 
 -32   2   6     5639.72     5604.90    160.85 o 
 -30   2   6     2178.45     2294.11    112.70 o 
 -28   2   6     7181.02     6741.05    152.03 o 
 -26   2   6      694.55      695.24     71.01 o 
 -24   2   6    14764.02    14561.22    211.72 o 
 -22   2   6     2895.44     3295.81     89.04 o 
 -20   2   6     7857.20     8088.36    133.00 o 
 -18   2   6    51229.23    50858.55    574.35 o 
 -16   2   6    25770.18    28117.78    331.81 o 
 -14   2   6    34073.05    30893.54    355.97 o 
 -12   2   6   104445.79   105773.98   1134.25 o 
 -10   2   6   152845.06   155074.83   2012.58 o 
  -8   2   6        7.91      -22.55     21.02 o 
  -6   2   6   176794.45   171205.75   2052.64 o 
  -4   2   6     4580.52     6043.89    177.09 o 
  -2   2   6     2946.30     2852.97     68.92 o 
   0   2   6    83144.16    85084.30   1031.97 o 
   2   2   6    10192.32    10932.03    376.48 o 
   4   2   6      187.20      364.40     43.34 o 
   6   2   6     1736.62     2930.98    221.38 o 
   8   2   6    25125.04    24973.47    345.05 o 
  10   2   6    64439.44    62896.45    763.72 o 
  12   2   6    32069.21    33057.69    428.37 o 
  14   2   6    21108.66    20671.46    269.80 o 
  16   2   6     6208.83     5932.16    116.68 o 
  18   2   6     1457.69     1431.62     78.27 o 
  20   2   6    27168.89    25819.46    395.01 o 
  22   2   6    20053.57    20046.21    330.69 o 
  24   2   6     2836.22     3024.16    137.97 o 
  26   2   6    21815.65    20078.43    415.22 o 
  28   2   6     2318.95     2752.52    159.55 o 
  30   2   6     5358.48     5448.09    212.09 o 
  32   2   6     4422.18     4343.75    209.35 o 
 -37   3   6       11.29       51.83    119.45 o 
 -35   3   6     1076.92     1333.99    109.88 o 
 -33   3   6     5034.75     4905.99    157.04 o 
 -31   3   6     1184.04     1227.92     97.07 o 
 -29   3   6      975.81      982.02     88.14 o 
 -27   3   6     2963.78     3099.87    108.96 o 
 -25   3   6     1203.69     1302.01     78.58 o 
 -23   3   6     9206.06     8766.73    141.71 o 
 -21   3   6     3217.23     3356.25     82.53 o 
 -19   3   6     4140.74     4336.13     87.98 o 
 -17   3   6     1256.66      927.21     71.48 o 
 -15   3   6     2199.16     3066.52     65.22 o 
 -13   3   6    26786.00    24034.46    285.68 o 
 -11   3   6    85123.81    87929.01   1004.29 o 
  -9   3   6    20214.63    21149.49    252.06 o 
  -7   3   6     4029.73     4625.69     91.00 o 
  -5   3   6    30360.99    29646.75    423.67 o 
  -3   3   6      606.78      880.02    117.75 o 
  -1   3   6     4191.56     3796.29     72.51 o 
   1   3   6    13507.04    12681.75    193.72 o 
   3   3   6     2874.43     2844.74    110.63 o 
   5   3   6     5038.27     5143.79    185.78 o 
   7   3   6       21.78       14.67     34.00 o 
   9   3   6     3281.67     3081.48     81.59 o 
  11   3   6    43383.84    45369.38    559.20 o 
  13   3   6      439.48      465.04     75.41 o 
  15   3   6      991.43      638.62     84.68 o 
  17   3   6     7289.27     7802.12    173.89 o 
  19   3   6    14582.68    14493.31    240.67 o 
  21   3   6     2965.45     2973.84    120.03 o 
  23   3   6     8813.85     8314.61    206.89 o 
  25   3   6      258.33      141.13     83.43 o 
  27   3   6     4927.15     4337.45    183.29 o 
  29   3   6       17.60     -139.82     93.22 o 
  31   3   6      900.67      918.43    132.19 o 
 -36   4   6    11276.70    11416.97    308.33 o 
 -34   4   6     4180.65     4066.79    170.28 o 
 -32   4   6     1321.04     1878.63    114.09 o 
 -30   4   6      155.67       41.20     72.19 o 
 -28   4   6     2624.06     2768.47    140.14 o 
 -26   4   6       70.33      -81.57     54.38 o 
 -24   4   6    34948.89    33838.86    453.08 o 
 -22   4   6      116.90       97.30     51.16 o 
 -20   4   6       33.48      -33.62     42.81 o 
 -18   4   6    64140.07    64279.23    720.89 o 
 -16   4   6      795.13      861.73     44.54 o 
 -14   4   6    40181.01    40994.62    511.16 o 
 -12   4   6      132.29       63.06     38.94 o 
 -10   4   6     5043.98     6370.82    116.53 o 
  -8   4   6    47283.68    45849.26    560.86 o 
  -6   4   6      895.37      839.39     47.28 o 
  -4   4   6       18.22       99.91     49.01 o 
  -2   4   6    60260.47    60903.24   1111.08 o 
   0   4   6     3520.83     3157.50     68.80 o 
   2   4   6     3854.07     3165.71     89.70 o 
   4   4   6    25670.43    26195.42    391.79 o 
   6   4   6    13901.91    13463.29    167.35 o 
   8   4   6     4002.48     3617.78     80.72 o 
  10   4   6    27291.14    26991.67    358.10 o 
  12   4   6     5910.37     7221.65    216.40 o 
  14   4   6     1836.83     2022.46    117.59 o 
  16   4   6    12424.21    11867.73    201.35 o 
  18   4   6     2270.89     2575.15    102.27 o 
  20   4   6    21336.89    21347.36    349.28 o 
  22   4   6     6290.82     6313.11    168.90 o 
  24   4   6     8353.46     7621.17    204.43 o 
  26   4   6     4945.18     4549.40    167.48 o 
  28   4   6     7921.12     7635.20    240.93 o 
  30   4   6      180.32      101.99    108.78 o 
 -35   5   6       93.47       -6.08    108.98 o 
 -33   5   6     2607.39     2349.36    160.08 o 
 -31   5   6      904.20      908.53     96.62 o 
 -29   5   6     1848.63     1822.35    110.31 o 
 -27   5   6    21907.65    20000.82    359.62 o 
 -25   5   6     8925.96     8300.31    200.41 o 
 -23   5   6      251.78       53.40     59.96 o 
 -21   5   6       78.61      -40.91     74.71 o 
 -19   5   6     4542.99     4690.01    123.97 o 
 -17   5   6     1693.24     1632.24     81.92 o 
 -15   5   6    40616.26    40249.77    551.21 o 
 -13   5   6        7.58       42.61     46.97 o 
 -11   5   6    43918.07    43744.07    544.12 o 
  -9   5   6     8136.75     8067.76    148.41 o 
  -7   5   6     9989.91    10400.67    173.79 o 
  -5   5   6    16034.62    16253.26    330.04 o 
  -3   5   6    46785.74    53004.16    707.07 o 
  -1   5   6    27901.18    27976.14    407.90 o 
   1   5   6     7310.93     8077.93    158.08 o 
   3   5   6     2331.69     1528.23     66.22 o 
   5   5   6     1327.86     1589.07     54.89 o 
   7   5   6    12542.66    12316.15    161.40 o 
   9   5   6    18808.24    17161.89    211.90 o 
  11   5   6    18294.93    17400.97    234.99 o 
  13   5   6     1467.51     1520.10     61.41 o 
  15   5   6      142.88      262.99     62.26 o 
  17   5   6     6954.08     7919.41    331.59 o 
  19   5   6     5100.43     4872.73    143.68 o 
  21   5   6     1551.82     1585.52    131.87 o 
  23   5   6     3404.99     3519.83    143.78 o 
  25   5   6     3333.90     3312.70    153.77 o 
  27   5   6      182.10      159.73     92.00 o 
  29   5   6      174.83      172.41    137.16 o 
 -34   6   6      255.26      203.36    133.45 o 
 -32   6   6      614.23      816.89    140.87 o 
 -30   6   6     2129.09     2005.01    166.68 o 
 -28   6   6       73.32       77.87     81.60 o 
 -26   6   6     4026.92     3442.63    169.06 o 
 -24   6   6    13721.64    11629.78    245.78 o 
 -22   6   6      137.24        2.98     70.69 o 
 -20   6   6    15430.44    15242.26    308.79 o 
 -18   6   6      746.18      826.11     76.26 o 
 -16   6   6    10602.59     9880.51    192.91 o 
 -14   6   6    11163.23    11342.10    191.57 o 
 -12   6   6    35820.67    34537.37    449.74 o 
 -10   6   6     2285.37     2031.23     76.23 o 
  -8   6   6     2192.73     2174.26    109.24 o 
  -6   6   6     2301.33     2105.96     79.81 o 
  -4   6   6    10800.84    11842.22    277.07 o 
  -2   6   6      317.54      176.72     77.82 o 
   0   6   6    11202.13    14135.48    408.07 o 
   2   6   6    69678.84    84203.52   3010.45 o 
   4   6   6        5.12      -48.47     32.31 o 
   6   6   6    21930.07    22257.87    280.63 o 
   8   6   6     3774.76     3548.45     83.71 o 
  10   6   6     2874.72     2931.03    103.81 o 
  12   6   6    15884.49    15375.15    263.81 o 
  14   6   6     2867.62     3177.15    121.44 o 
  16   6   6    12452.62    13948.13    284.28 o 
  18   6   6     1410.97     1568.40    149.11 o 
  20   6   6     4739.75     5081.90    156.36 o 
  22   6   6     3954.80     3740.39    172.74 o 
  24   6   6     1322.68     1461.75    123.93 o 
  26   6   6     6307.99     5728.94    214.82 o 
  28   6   6      306.27      248.64    112.66 o 
 -33   7   6     5735.46     6077.87    264.95 o 
 -31   7   6     1156.45     1182.70    155.87 o 
 -29   7   6     9259.24     9144.06    300.53 o 
 -27   7   6    13142.92    13409.10    366.13 o 
 -25   7   6        0.81     -121.36     80.91 o 
 -23   7   6     9777.90     9968.77    255.06 o 
 -21   7   6       60.02       64.22     73.62 o 
 -19   7   6       99.01      -95.34     63.56 o 
 -17   7   6     4004.05     4217.85    136.07 o 
 -15   7   6    46037.98    43771.42    567.48 o 
 -13   7   6      277.87      484.40     61.74 o 
 -11   7   6     4680.67     4471.94    115.10 o 
  -9   7   6     1131.62     1091.71     77.86 o 
  -7   7   6     6483.70     5963.13    134.25 o 
  -5   7   6     5997.51     6087.64    160.41 o 
  -3   7   6     8090.79     8918.05    170.11 o 
  -1   7   6     2055.71     2208.59    120.76 o 
   1   7   6     5762.54     6832.69    313.17 o 
   3   7   6     2725.10     3241.69    163.95 o 
   5   7   6    10133.19    10357.69    223.51 o 
   7   7   6     2490.39     2548.95     90.91 o 
   9   7   6     8137.09     8199.46    191.20 o 
  11   7   6    45015.04    44198.77    665.80 o 
  13   7   6      904.32     1086.38    110.99 o 
  15   7   6     3658.89     3913.24    149.37 o 
  17   7   6      250.90      274.92     93.10 o 
  19   7   6    18273.28    17728.21    318.39 o 
  21   7   6     1133.94     1191.78    105.23 o 
  23   7   6     8685.16     7994.96    226.42 o 
  25   7   6      962.65     1169.71    119.91 o 
  27   7   6        8.92       58.57    133.96 o 
 -30   8   6      668.49      694.48    145.22 o 
 -28   8   6      408.44      158.46    123.64 o 
 -26   8   6     3160.65     3261.05    198.96 o 
 -24   8   6     2527.07     2326.98    172.48 o 
 -22   8   6     1798.42     1870.82    131.48 o 
 -20   8   6     2692.05     2234.01    115.90 o 
 -18   8   6     6118.53     6233.03    167.01 o 
 -16   8   6    18535.62    17786.20    284.30 o 
 -14   8   6    71183.01    69524.08    864.44 o 
 -12   8   6    23951.11    24318.98    350.07 o 
 -10   8   6     5377.51     5212.81    137.98 o 
  -8   8   6        3.60      -92.52     61.68 o 
  -6   8   6     1045.09     1010.66     85.29 o 
  -4   8   6      790.35      636.81     69.80 o 
  -2   8   6      862.52      996.36     75.08 o 
   0   8   6     8654.97     8138.65    154.20 o 
   2   8   6     2724.89     2812.95    217.55 o 
   4   8   6      147.70       94.40     57.12 o 
   6   8   6     4221.80     4645.04    165.59 o 
   8   8   6     1801.12     2030.01    136.04 o 
  10   8   6      153.19       26.12     79.49 o 
  12   8   6     1597.99     2047.08    133.39 o 
  14   8   6      960.57     1138.72    109.54 o 
  16   8   6      874.28      904.05    106.54 o 
  18   8   6       53.41      150.31     89.84 o 
  20   8   6     2581.89     2478.02    141.60 o 
  22   8   6      119.98      -37.19    102.05 o 
  24   8   6      189.30       23.50    107.10 o 
  26   8   6       16.56       -1.89    111.44 o 
 -29   9   6       67.42      -35.61    130.79 o 
 -27   9   6    13592.04    13547.31    622.13 o 
 -25   9   6       99.57      -42.27    114.97 o 
 -23   9   6    10442.01    10219.59    338.12 o 
 -21   9   6      177.42        4.92     99.73 o 
 -19   9   6      366.53      130.69     87.36 o 
 -17   9   6        8.39     -108.46     72.31 o 
 -15   9   6    10332.48     9818.13    197.35 o 
 -13   9   6      703.55      909.35    156.38 o 
 -11   9   6    27119.96    26065.09    397.67 o 
  -9   9   6     3164.50     3220.45    120.88 o 
  -7   9   6    11783.37    11409.17    240.02 o 
  -5   9   6    14713.58    13583.53    265.47 o 
  -3   9   6     7431.17     7507.81    182.93 o 
  -1   9   6     1429.67     1420.01     83.10 o 
   1   9   6     8221.52     8050.19    234.44 o 
   3   9   6    17863.71    18179.06    555.84 o 
   5   9   6    13176.74    13393.98    420.60 o 
   7   9   6    23570.14    25510.08    428.82 o 
   9   9   6        1.06      155.70    178.56 o 
  11   9   6     5751.57     5364.00    174.45 o 
  13   9   6     1012.69     1403.92    116.60 o 
  15   9   6       97.27      126.22     99.08 o 
  17   9   6     6909.55     6315.78    200.70 o 
  19   9   6      155.14       83.50    109.03 o 
  21   9   6     1040.43     1094.68    139.59 o 
  23   9   6     6536.06     6617.01    245.37 o 
 -26  10   6      737.08      627.12    149.87 o 
 -24  10   6      530.07      558.22    179.80 o 
 -22  10   6      656.82      648.03    128.64 o 
 -20  10   6     4027.82     3891.39    191.17 o 
 -18  10   6      807.54      604.09    129.20 o 
 -16  10   6     2637.75     2669.74    117.84 o 
 -14  10   6     2291.51     2316.93    110.94 o 
 -12  10   6     4909.28     4455.74    190.46 o 
 -10  10   6     4410.13     4514.66    135.50 o 
  -8  10   6     8847.45     8999.67    215.98 o 
  -6  10   6        7.02       12.86     91.76 o 
  -4  10   6     8331.04     7499.05    192.89 o 
  -2  10   6     4373.76     3604.69    162.44 o 
   0  10   6     2251.45     1784.55    147.47 o 
   2  10   6        1.41      170.44     81.87 o 
   4  10   6     2811.83     3022.63    127.53 o 
   6  10   6     2703.50     3661.48    226.15 o 
   8  10   6     1273.63     1601.28    213.09 o 
  10  10   6     1627.11     2292.82    241.06 o 
  12  10   6     1205.19     1470.89    129.66 o 
  14  10   6     1675.22     1715.89    148.85 o 
  16  10   6        0.82      -13.90    104.79 o 
  18  10   6      447.89      383.95    121.17 o 
  20  10   6      313.39      172.61    120.07 o 
 -23  11   6     4578.32     4657.76    228.29 o 
 -21  11   6     1992.45     2080.59    167.07 o 
 -19  11   6      881.36      937.33    134.33 o 
 -17  11   6       43.40       -0.99    104.47 o 
 -15  11   6     4500.51     4344.54    208.94 o 
 -13  11   6      377.65      300.23     89.15 o 
 -11  11   6      530.08      487.82     82.82 o 
  -9  11   6      226.00      133.56     73.96 o 
  -7  11   6       15.86       54.06     92.74 o 
  -5  11   6    12149.68    11763.53    331.74 o 
  -3  11   6     5618.83     4803.71    184.66 o 
  -1  11   6       40.39     -102.31     92.71 o 
   1  11   6      186.61      344.84    319.15 o 
   3  11   6     2764.53     2931.92    182.31 o 
   5  11   6     4737.80     5605.73    225.63 o 
   7  11   6    12468.36    13668.80    331.47 o 
   9  11   6      151.95       38.92    103.49 o 
  11  11   6     6207.80     5872.27    240.43 o 
  13  11   6      220.50       83.95    111.76 o 
  15  11   6      332.96       90.80    113.65 o 
  17  11   6     2391.97     2521.99    181.89 o 
 -18  12   6     1254.92     1282.66    152.71 o 
 -16  12   6      261.57       70.42    130.78 o 
 -14  12   6       12.83      148.63    110.50 o 
 -12  12   6      998.97      841.35    106.90 o 
 -10  12   6      668.01      896.30    127.03 o 
  -8  12   6    10207.16    10848.54    262.93 o 
  -6  12   6       50.37      126.42    120.97 o 
  -4  12   6     2624.18     2719.61    175.79 o 
  -2  12   6     2767.97     2612.29    162.23 o 
   0  12   6     6090.58     5384.83    303.61 o 
   2  12   6      337.63      229.53    126.89 o 
   4  12   6     4689.93     4485.00    217.97 o 
   6  12   6       13.29      201.37    127.76 o 
   8  12   6       37.64      351.39    127.10 o 
  10  12   6      552.01      642.73    167.51 o 
  12  12   6     1690.10     1970.64    166.70 o 
  14  12   6     1502.46     1620.86    161.55 o 
 -13  13   6      211.50      421.60    232.94 o 
 -11  13   6     9113.25     9389.14    378.24 o 
  -9  13   6      204.76      351.99    127.16 o 
  -7  13   6      396.68      334.88    122.72 o 
  -5  13   6     2117.48     2093.35    182.81 o 
  -3  13   6     1705.33     2122.12    163.56 o 
  -1  13   6     1311.24     1195.54    185.34 o 
   1  13   6     7441.21     7360.67    355.12 o 
   3  13   6     2110.18     2247.00    188.43 o 
   5  13   6       51.09       -7.90    149.38 o 
   7  13   6     8837.57     9024.94    314.23 o 
 -37   1   7       42.80       19.42    120.05 o 
 -35   1   7     4171.69     3919.22    170.87 o 
 -33   1   7      927.36     1046.93    101.81 o 
 -31   1   7    12482.90    12137.65    234.84 o 
 -29   1   7    11020.96    10983.61    188.24 o 
 -27   1   7    51247.04    49013.11    550.54 o 
 -25   1   7    13436.48    13058.31    198.33 o 
 -23   1   7      148.13      114.77     44.28 o 
 -21   1   7     3141.08     3268.67     93.38 o 
 -19   1   7    31818.15    31386.61    394.90 o 
 -17   1   7    42342.09    42223.39    509.02 o 
 -15   1   7     5819.93     7234.07    265.97 o 
 -13   1   7   287866.31   284479.38   3397.42 o 
 -11   1   7     7954.92     7353.02    106.00 o 
  -9   1   7    22475.03    23552.05    300.17 o 
  -7   1   7    18218.15    17008.52    293.78 o 
  -5   1   7    37650.58    36139.31    589.79 o 
  -3   1   7      434.03      332.28     21.42 o 
  -1   1   7   202419.70   199836.22   2561.90 o 
   1   1   7    57612.25    61689.00    906.52 o 
   3   1   7    58483.09    59998.30   1424.93 o 
   5   1   7     2259.79     2120.17    117.75 o 
   9   1   7      545.29      666.90     35.98 o 
  11   1   7    33661.84    33027.90    395.42 o 
  13   1   7     1836.26     2289.01     70.72 o 
  15   1   7    85505.27    84247.48    957.70 o 
  17   1   7    21656.46    20348.58    291.28 o 
  19   1   7     2108.93     1906.36     94.89 o 
  21   1   7    10720.09    10904.16    215.64 o 
  23   1   7      988.24      980.02    111.45 o 
  25   1   7      777.21      821.15    100.46 o 
  27   1   7      930.30      934.79    109.85 o 
  29   1   7     1692.21     1796.07    148.58 o 
  31   1   7      443.64      461.28    121.64 o 
 -38   2   7     1387.14     1524.35    162.38 o 
 -36   2   7     7945.37     8286.79    220.44 o 
 -34   2   7        2.24     -105.26     70.17 o 
 -32   2   7      566.93      450.79     79.33 o 
 -30   2   7        7.57      -10.12     61.11 o 
 -28   2   7     9468.95     8975.64    190.70 o 
 -26   2   7     8896.35     8434.82    152.31 o 
 -24   2   7      804.27      790.97     59.20 o 
 -22   2   7     3457.84     3530.76     90.59 o 
 -20   2   7    14184.97    14557.36    200.17 o 
 -18   2   7      584.28      548.37     42.26 o 
 -16   2   7    14881.55    15150.85    195.69 o 
 -14   2   7    15647.38    14967.54    189.37 o 
 -12   2   7    42585.28    44041.60    522.46 o 
 -10   2   7     3653.76     3568.21     94.30 o 
  -8   2   7    42037.21    42340.28    567.49 o 
  -6   2   7        2.63       -2.84     35.12 o 
  -4   2   7     1014.08      699.01     43.00 o 
  -2   2   7     4200.18     4079.60     76.28 o 
   0   2   7   196152.38   206049.47   2470.82 o 
   2   2   7    63968.57    66293.69    811.63 o 
   4   2   7     9247.48    10189.73    260.33 o 
   6   2   7    17017.73    18142.58    278.33 o 
   8   2   7     5252.82     5254.11    142.48 o 
  10   2   7    13210.08    13365.05    302.31 o 
  12   2   7    25467.53    31207.24    729.86 o 
  14   2   7    28016.88    29085.51    390.94 o 
  16   2   7      679.75      618.75     61.22 o 
  18   2   7      101.07      199.13     75.41 o 
  20   2   7     3254.54     3250.50    124.33 o 
  22   2   7     7788.14     7210.41    199.32 o 
  24   2   7       14.38     -107.40     71.60 o 
  26   2   7     2935.23     2927.24    161.19 o 
  28   2   7      357.47      140.73    102.41 o 
  30   2   7      389.21      231.95    112.68 o 
  32   2   7      130.94      -41.48    106.84 o 
 -37   3   7      505.50      348.23    113.81 o 
 -35   3   7     2020.77     1823.24    129.90 o 
 -33   3   7     2557.53     2833.86    129.16 o 
 -31   3   7     4321.97     4427.12    144.73 o 
 -29   3   7     3248.06     2867.23    118.28 o 
 -27   3   7     7238.27     6732.10    150.96 o 
 -25   3   7     4484.46     4334.59    117.41 o 
 -23   3   7    26748.20    25744.14    310.65 o 
 -21   3   7      297.03      303.33     42.40 o 
 -19   3   7    18190.26    18561.54    229.52 o 
 -17   3   7   127257.22   125161.20   1289.98 o 
 -15   3   7      978.23      932.34     49.53 o 
 -13   3   7    83113.46    87626.52    954.09 o 
 -11   3   7    16691.99    17682.69    227.54 o 
  -9   3   7    85115.37    84961.11   1035.85 o 
  -7   3   7      314.16      421.81     35.62 o 
  -5   3   7     8594.90    10746.89    621.23 o 
  -3   3   7     3202.87     3046.73     81.99 o 
  -1   3   7    15099.48    15964.78    208.29 o 
   1   3   7    11484.37    11472.35    174.11 o 
   3   3   7     3447.96     2687.25     76.94 o 
   5   3   7    58159.57    55376.57    714.78 o 
   7   3   7     6522.00     6613.01    260.02 o 
   9   3   7    12404.02    12956.66    260.24 o 
  11   3   7   123612.84   122532.32   1455.00 o 
  13   3   7     8799.73     8983.57    161.55 o 
  15   3   7    22070.78    19986.63    293.61 o 
  17   3   7      100.20      127.98     60.20 o 
  19   3   7     2844.83     2908.66    107.94 o 
  21   3   7    20971.16    19435.65    325.73 o 
  23   3   7     1011.21      897.44     96.33 o 
  25   3   7     3779.61     3471.93    171.69 o 
  27   3   7      367.11       66.42     94.43 o 
  29   3   7     2335.48     2287.30    161.00 o 
  31   3   7      286.99       98.34    113.50 o 
 -36   4   7       36.24       67.94    104.95 o 
 -34   4   7      223.49      265.32    118.87 o 
 -32   4   7     1933.76     2225.50    119.90 o 
 -30   4   7     1023.90      950.81     91.48 o 
 -28   4   7     5160.95     4262.77    136.93 o 
 -26   4   7     1363.90     1633.31     87.90 o 
 -24   4   7       38.07       66.93     53.99 o 
 -22   4   7     8404.25     8217.68    158.32 o 
 -20   4   7    14339.80    14639.75    240.88 o 
 -18   4   7       74.69      107.00     33.90 o 
 -16   4   7     7816.02     7150.17    121.99 o 
 -14   4   7    27234.85    27860.30    374.37 o 
 -12   4   7    19312.58    18553.92    247.36 o 
 -10   4   7    64144.65    63753.95    705.90 o 
  -8   4   7    40592.19    40827.90    536.68 o 
  -6   4   7     1432.97     1791.24    180.64 o 
  -4   4   7     1127.84     1527.65     76.08 o 
  -2   4   7       58.45       76.00     43.10 o 
   0   4   7       70.07      132.93     39.91 o 
   2   4   7    24899.08    25030.40    334.20 o 
   4   4   7     1581.83     2614.66     98.57 o 
   6   4   7    19702.67    17770.97    237.42 o 
   8   4   7      505.59      511.06     46.41 o 
  10   4   7      470.61      535.00     52.40 o 
  12   4   7    50483.51    51155.55    601.07 o 
  14   4   7    21067.29    22704.38    345.45 o 
  16   4   7    12542.09    13019.47    220.43 o 
  18   4   7     4073.10     4315.50    136.18 o 
  20   4   7     1063.77     1296.89     94.48 o 
  22   4   7     1243.30     1227.36     99.13 o 
  24   4   7     1194.69     1412.76    112.91 o 
  26   4   7     1866.71     1714.23    138.30 o 
  28   4   7      737.70      801.06    124.60 o 
  30   4   7     1751.48     1950.56    158.21 o 
 -35   5   7     3894.92     3897.72    243.31 o 
 -33   5   7      584.17      701.66    137.24 o 
 -31   5   7     1704.54     1511.98    151.89 o 
 -29   5   7      205.95      269.27     82.92 o 
 -27   5   7      604.39      625.05     88.69 o 
 -25   5   7    30960.86    27581.01    417.21 o 
 -23   5   7    42570.96    41079.49    573.57 o 
 -21   5   7     2646.40     2568.84    100.19 o 
 -19   5   7     3100.98     3182.93    104.27 o 
 -17   5   7    15459.67    13969.60    253.11 o 
 -15   5   7     4747.74     4740.33    121.17 o 
 -13   5   7    38761.44    37892.47    517.16 o 
 -11   5   7      836.73     1003.85     56.25 o 
  -9   5   7     8692.14     8788.14    143.57 o 
  -7   5   7    60655.64    58533.90    816.13 o 
  -5   5   7    12494.99    14543.57    340.82 o 
  -1   5   7    32642.18    34276.16   1064.54 o 
   1   5   7       42.04      -18.47     31.71 o 
   3   5   7    38994.24    40128.04    521.41 o 
   5   5   7     3040.54     2966.87     94.44 o 
   7   5   7     5658.11     5766.64     96.50 o 
   9   5   7     8350.88     9087.83    153.63 o 
  11   5   7    18492.85    19168.25    255.23 o 
  13   5   7      200.30      345.93     60.42 o 
  15   5   7    23127.50    23550.64    341.44 o 
  17   5   7     7677.26     8620.49    580.07 o 
  19   5   7     6381.49     5987.98    162.05 o 
  21   5   7     4312.89     4240.17    146.21 o 
  23   5   7      634.22      424.51     88.80 o 
  25   5   7     4868.38     4611.91    171.62 o 
  27   5   7      398.77      366.16    110.48 o 
  29   5   7      219.61       96.89    106.28 o 
 -34   6   7        5.87       15.24    120.80 o 
 -32   6   7     1819.98     1930.39    173.29 o 
 -30   6   7     3144.49     3105.19    268.80 o 
 -28   6   7     7274.65     6612.35    246.43 o 
 -26   6   7    31230.20    27999.32    465.93 o 
 -24   6   7     4357.37     3982.44    143.89 o 
 -22   6   7     5682.05     5782.56    163.62 o 
 -20   6   7      220.79      284.71     70.98 o 
 -18   6   7     3128.55     3195.77    114.68 o 
 -16   6   7     1132.96     1190.67     78.93 o 
 -14   6   7    11321.88    11266.23    190.39 o 
 -12   6   7      253.08      387.58     52.30 o 
 -10   6   7    24046.67    24777.00    323.90 o 
  -8   6   7    35000.56    33861.45    501.55 o 
  -6   6   7     8653.09     7242.32    188.36 o 
  -4   6   7    19677.13    19502.51    291.66 o 
  -2   6   7    15408.86    17024.01    291.04 o 
   0   6   7    23115.72    29280.11    956.77 o 
   2   6   7     2774.64     3474.24     83.58 o 
   4   6   7       56.88        8.12     36.03 o 
   6   6   7     2325.35     2198.47     71.64 o 
   8   6   7     8249.96     8507.50    167.83 o 
  10   6   7        4.76      -41.96     56.56 o 
  12   6   7    18976.43    19058.87    309.93 o 
  14   6   7     9001.88     9102.32    195.72 o 
  16   6   7      403.67      541.85    161.03 o 
  18   6   7        7.89       78.42     72.21 o 
  20   6   7     3706.18     3661.43    141.07 o 
  22   6   7        9.91      -26.33     72.74 o 
  24   6   7     6105.56     5827.85    201.90 o 
  26   6   7        4.58     -111.12     84.07 o 
  28   6   7      100.43      -39.83    121.09 o 
 -33   7   7      769.42      786.74    152.92 o 
 -31   7   7     1845.90     1853.58    172.52 o 
 -29   7   7     2274.40     1951.23    169.02 o 
 -27   7   7     3749.08     3862.84    202.65 o 
 -25   7   7      958.77      673.37    141.33 o 
 -23   7   7      309.40      411.11     94.61 o 
 -21   7   7     3024.83     3132.70    130.09 o 
 -19   7   7      374.53      121.75     70.90 o 
 -17   7   7      897.74     1029.28    107.74 o 
 -15   7   7     3946.19     4264.18    121.84 o 
 -13   7   7    29332.23    29147.17    398.09 o 
 -11   7   7      363.13      540.91     59.79 o 
  -9   7   7    14808.13    13523.58    246.04 o 
  -7   7   7      238.15      185.43     62.05 o 
  -5   7   7     5196.33     4663.57    120.46 o 
  -3   7   7    10787.89    12077.57    293.67 o 
  -1   7   7    84208.93    88219.29   1056.08 o 
   1   7   7     8545.57     9865.63    467.64 o 
   3   7   7    12351.45    12032.12    284.72 o 
   5   7   7      264.40      275.24     49.20 o 
   7   7   7     3326.20     6066.27    533.12 o 
   9   7   7     2909.81     2591.08    136.27 o 
  11   7   7    27931.95    28198.23    461.09 o 
  13   7   7    44424.26    42213.99    649.07 o 
  15   7   7     7186.81     8590.05    604.88 o 
  17   7   7      252.48      355.46     93.25 o 
  19   7   7      171.54      152.58     89.77 o 
  21   7   7     2829.76     2767.44    150.00 o 
  23   7   7     1011.82      861.84    111.80 o 
  25   7   7     1264.17     1483.02    158.81 o 
  27   7   7     2282.19     2829.40    162.27 o 
 -30   8   7     5171.09     5085.70    241.87 o 
 -28   8   7     1700.40     1548.63    169.51 o 
 -26   8   7     8979.30     8854.54    308.16 o 
 -24   8   7      268.56      169.10    113.16 o 
 -22   8   7     7523.35     6668.86    244.96 o 
 -20   8   7       13.72      -18.63     70.88 o 
 -18   8   7     1788.98     1911.97    108.31 o 
 -16   8   7       22.38       59.58     66.12 o 
 -14   8   7   169539.36   160928.02   1895.70 o 
 -12   8   7      225.33      484.79     68.17 o 
 -10   8   7     4739.71     4568.45    140.97 o 
  -8   8   7      992.78     1103.82     88.74 o 
  -6   8   7     2317.60     2282.52    106.25 o 
  -4   8   7     4081.31     3957.58    118.06 o 
  -2   8   7       32.44      -33.48     53.25 o 
   0   8   7    10397.08    11327.50    457.64 o 
   2   8   7    28243.10    31596.14   1013.41 o 
   4   8   7     2615.90     2822.29    109.87 o 
   6   8   7     3422.67     3482.71    204.46 o 
   8   8   7    32099.64    31887.85    507.64 o 
  10   8   7     5640.26     5453.12    168.41 o 
  12   8   7    13271.91    12595.61    268.23 o 
  14   8   7        0.08      155.25     86.28 o 
  16   8   7      433.19      324.71    108.50 o 
  18   8   7     1542.68     1543.37    138.36 o 
  20   8   7      397.58      324.21    109.31 o 
  22   8   7      502.17      245.34    109.19 o 
  24   8   7     7247.18     6840.93    242.90 o 
 -29   9   7     1163.35     1373.70    224.97 o 
 -27   9   7      864.82     1401.11    163.40 o 
 -25   9   7     1495.99     1823.25    168.17 o 
 -23   9   7     4710.23     4796.45    226.49 o 
 -21   9   7       59.08        4.15    100.68 o 
 -19   9   7      251.15      180.69     93.07 o 
 -17   9   7        9.67      -96.53     78.10 o 
 -15   9   7    34863.05    32436.30    454.54 o 
 -13   9   7     1658.13     2340.88    133.61 o 
 -11   9   7     2685.97     2963.89    122.61 o 
  -9   9   7     1032.95     1149.38     90.47 o 
  -7   9   7    23886.49    22517.55    387.32 o 
  -5   9   7     9792.01     9176.30    207.60 o 
  -3   9   7      835.15      461.16     73.11 o 
  -1   9   7     6354.92     6262.88    141.31 o 
   1   9   7    14195.23    14556.25    531.72 o 
   3   9   7      354.66      628.51     80.65 o 
   5   9   7     5953.81     5845.29    173.01 o 
   7   9   7     2302.55     2468.58    236.01 o 
   9   9   7     1652.84     1758.91    133.31 o 
  11   9   7     3822.59     3849.98    202.49 o 
  13   9   7      996.74     1285.50    132.71 o 
  15   9   7       68.60       51.81     99.91 o 
  17   9   7     2899.74     3244.28    195.59 o 
  19   9   7      889.55      781.03    130.35 o 
  21   9   7      199.87       99.45    109.60 o 
  23   9   7     1050.37     1090.05    145.80 o 
 -26  10   7     5102.60     5026.28    253.19 o 
 -24  10   7        2.09      -69.38    121.47 o 
 -22  10   7     3047.05     3554.61    189.76 o 
 -20  10   7       99.95       73.05    118.50 o 
 -18  10   7     1997.12     1780.68    146.78 o 
 -16  10   7      334.48       92.20     82.36 o 
 -14  10   7       85.13      -34.69     67.75 o 
 -12  10   7     2321.78     2374.85    114.66 o 
 -10  10   7    20812.80    20912.39    323.96 o 
  -8  10   7     6965.36     7013.39    192.02 o 
  -6  10   7      300.13      238.80     97.11 o 
  -4  10   7    22147.37    20980.27    340.03 o 
  -2  10   7     1255.64      989.50    118.63 o 
   0  10   7      144.58        4.42    121.87 o 
   2  10   7    18366.26    19784.95    333.85 o 
   4  10   7       36.64      212.08     97.23 o 
   6  10   7      297.83      339.53    101.01 o 
   8  10   7    15528.08    16993.60    837.00 o 
  10  10   7     1150.66     1095.89    125.33 o 
  12  10   7    14852.40    13275.06    327.84 o 
  14  10   7      212.90      262.86    111.74 o 
  16  10   7      423.57      423.52    121.85 o 
  18  10   7      133.01      120.35    114.47 o 
  20  10   7     6615.38     6840.95    251.45 o 
 -23  11   7      286.71      371.54    143.23 o 
 -21  11   7     1012.28     1291.71    150.36 o 
 -19  11   7      503.97      472.40    123.24 o 
 -17  11   7     1599.22     1674.68    147.07 o 
 -15  11   7     1326.92     1495.34    121.13 o 
 -13  11   7        0.99     -114.12     76.08 o 
 -11  11   7     3135.93     2779.26    131.90 o 
  -9  11   7       39.12       -4.64     70.72 o 
  -7  11   7     2206.15     1940.00    136.20 o 
  -5  11   7      341.48      463.88    108.86 o 
  -3  11   7     2945.40     3136.25    162.48 o 
  -1  11   7     2387.05     2347.13    148.63 o 
   1  11   7      571.00      582.56    109.93 o 
   3  11   7      983.40     1320.41    218.82 o 
   5  11   7      825.51      971.40    148.89 o 
   7  11   7      740.96     1237.07    211.71 o 
   9  11   7      438.19      348.80    124.70 o 
  11  11   7       38.57     -115.69     77.13 o 
  13  11   7       44.71     -152.07    101.38 o 
  15  11   7      457.46      387.07    125.87 o 
  17  11   7        5.78       40.70    121.17 o 
 -18  12   7       12.54      -26.15    114.75 o 
 -16  12   7       84.61      109.04    127.98 o 
 -14  12   7     4169.16     4190.11    201.67 o 
 -12  12   7     3268.61     3234.37    157.90 o 
 -10  12   7    11455.45    12234.59    314.51 o 
  -8  12   7     3265.57     3713.54    186.32 o 
  -6  12   7     7201.69     6785.33    225.54 o 
  -4  12   7     2130.28     2656.85    161.96 o 
  -2  12   7      617.00      971.56    127.73 o 
   0  12   7     1903.99     1890.46    255.01 o 
   2  12   7      245.56      248.50    243.31 o 
   4  12   7       69.08      -63.66    116.01 o 
   6  12   7     1115.65     1757.18    169.07 o 
   8  12   7    10421.66    11645.99    347.33 o 
  10  12   7     3880.75     4313.90    209.15 o 
  12  12   7     1512.73     1541.31    171.63 o 
 -13  13   7     4500.51     5199.37    296.05 o 
 -11  13   7    11257.13    12053.13    327.89 o 
  -9  13   7      915.19     1143.75    147.95 o 
  -7  13   7       54.09      -85.73    114.56 o 
  -5  13   7      396.55      172.39    130.93 o 
  -3  13   7      682.45      781.64    148.99 o 
  -1  13   7     1688.37     2448.95    192.28 o 
   1  13   7      976.17     1118.15    212.89 o 
   3  13   7      905.05      900.58    169.63 o 
   5  13   7        2.48     -188.99    125.99 o 
   7  13   7       14.35      182.77    136.54 o 
 -38   0   8       11.69       41.03    185.92 o 
 -36   0   8     1355.55     1284.93    179.93 o 
 -34   0   8     3297.48     3437.19    154.73 o 
 -32   0   8      156.10       88.69     75.35 o 
 -30   0   8       52.69      -59.55     55.84 o 
 -28   0   8    17872.46    16933.97    373.78 o 
 -26   0   8     1333.80     1362.71    111.75 o 
 -24   0   8    21569.41    19746.13    420.66 o 
 -22   0   8     2436.06     2594.20    115.26 o 
 -20   0   8     2918.46     2316.17    104.77 o 
 -18   0   8    24368.12    24311.56    439.20 o 
 -16   0   8    30418.24    31600.90    544.73 o 
 -14   0   8     3982.51     3990.74    132.83 o 
 -12   0   8   141724.47   138329.63   2203.34 o 
 -10   0   8      418.40      309.99     33.10 o 
  -8   0   8    17584.46    15371.84    309.34 o 
  -6   0   8    15807.19    15473.56    449.31 o 
  -4   0   8    97152.93    96688.73   2097.77 o 
  -2   0   8    15953.98    16040.41    325.02 o 
   0   0   8  3158802.50  2941943.75  48774.10 o 
   2   0   8    71187.61    71513.81   1176.71 o 
   4   0   8   189028.52   223435.05  16300.25 o 
   6   0   8     2141.25     5293.06    235.86 o 
   8   0   8    16409.02    18184.89    679.42 o 
  10   0   8     1162.76     1609.97     73.84 o 
  12   0   8   182688.31   183520.77   2715.63 o 
  14   0   8    44462.71    46502.62    820.89 o 
  16   0   8    75167.16    75868.95   1303.08 o 
  18   0   8    12171.96    11906.60    281.31 o 
  20   0   8     5453.84     5528.50    231.68 o 
  22   0   8    12305.21    11901.98    363.23 o 
  24   0   8      809.63     1020.09    143.89 o 
  26   0   8     9554.47     8849.65    328.46 o 
  28   0   8        4.10     -282.54    188.36 o 
  30   0   8      265.77      109.41    137.13 o 
 -37   1   8      982.01      880.07    104.29 o 
 -35   1   8       75.33       71.53     73.43 o 
 -33   1   8      284.77      291.74     76.45 o 
 -31   1   8     1229.70     1228.14     75.21 o 
 -29   1   8      351.18      290.15     57.91 o 
 -27   1   8     6148.71     5909.15    122.54 o 
 -25   1   8     7102.38     6387.46    128.06 o 
 -23   1   8    19349.68    17640.94    246.90 o 
 -21   1   8     6830.03     6897.23    129.32 o 
 -19   1   8      432.86      618.14     49.18 o 
 -17   1   8      588.53      487.58     38.42 o 
 -15   1   8    18485.50    18633.00    240.75 o 
 -13   1   8    21691.86    21953.81    271.81 o 
 -11   1   8     3719.34     3465.54     67.03 o 
  -9   1   8      390.25      391.39     25.36 o 
  -7   1   8    50011.85    49104.15    894.31 o 
  -5   1   8    82358.67    83110.55   1565.28 o 
  -3   1   8   209282.81   208003.19   2517.57 o 
  -1   1   8   268963.44   263693.59   3751.68 o 
   1   1   8  1000600.44  1046026.25  13709.88 o 
   3   1   8      903.03      691.00    102.26 o 
   7   1   8     9820.46    11548.07    422.23 o 
   9   1   8    15212.84    16450.98    328.44 o 
  11   1   8      215.14      313.92     36.89 o 
  13   1   8      310.80      411.67     42.75 o 
  15   1   8     1617.47     1647.67     66.16 o 
  17   1   8     2522.62     2603.44    100.86 o 
  19   1   8     5789.97     6039.24    150.34 o 
  21   1   8     5095.29     4753.30    154.96 o 
  23   1   8     2134.23     2125.47    123.35 o 
  25   1   8      800.55      987.95    106.61 o 
  27   1   8       42.94       25.78     83.73 o 
  29   1   8      826.75      859.92    128.01 o 
  31   1   8     1872.89     1853.68    158.36 o 
 -38   2   8     1256.47     1171.13    149.48 o 
 -36   2   8      621.68      704.43     96.38 o 
 -34   2   8     4502.60     3772.50    140.98 o 
 -32   2   8     1066.59      852.88     87.68 o 
 -30   2   8    14800.59    15115.52    250.77 o 
 -28   2   8       23.47      -93.08     62.05 o 
 -26   2   8      224.67       41.65     50.64 o 
 -24   2   8    17000.52    16855.20    234.34 o 
 -22   2   8    31766.22    30970.13    376.21 o 
 -20   2   8     7838.71     7822.80    128.95 o 
 -18   2   8     8915.00     8320.14    128.77 o 
 -16   2   8    37763.26    37532.41    429.52 o 
 -14   2   8    42937.25    42201.89    535.68 o 
 -12   2   8   339359.09   337633.72   3801.53 o 
 -10   2   8     1401.96     1489.13     46.94 o 
  -8   2   8       33.23       -7.88     25.04 o 
  -6   2   8      264.34      134.27     45.13 o 
  -4   2   8     4686.59     4774.87     96.26 o 
  -2   2   8    17454.14    18378.96    241.05 o 
   0   2   8    15994.39    16713.33    223.49 o 
   2   2   8    33862.09    37573.82   1790.35 o 
   4   2   8    25790.12    25768.54    609.75 o 
   6   2   8     6852.61     7397.32    149.22 o 
   8   2   8    11665.76    21938.53    887.76 o 
  10   2   8    93171.89    96423.38   1151.67 o 
  12   2   8    21707.29    22118.40    306.97 o 
  14   2   8       50.35       96.85     47.66 o 
  16   2   8    46716.39    43373.40    562.36 o 
  18   2   8     1946.32     1835.28     88.74 o 
  20   2   8     3325.84     3269.58    120.74 o 
  22   2   8     6074.92     5864.06    175.90 o 
  24   2   8       60.01      -58.16     76.89 o 
  26   2   8     2646.80     2514.44    155.24 o 
  28   2   8     2503.80     2746.77    167.17 o 
  30   2   8     2835.16     2432.50    171.23 o 
 -37   3   8     1683.47     1820.59    149.76 o 
 -35   3   8     1088.47     1215.42    128.65 o 
 -33   3   8       12.52      -73.28     69.07 o 
 -31   3   8      976.87      972.23    122.39 o 
 -29   3   8       99.17      -84.68     56.45 o 
 -27   3   8     1073.58      905.92     74.57 o 
 -25   3   8     1774.46     1734.59     83.10 o 
 -23   3   8      694.35      652.20     51.11 o 
 -21   3   8     9832.55     9723.60    144.93 o 
 -19   3   8     5738.78     5567.67     99.13 o 
 -17   3   8      114.71      227.62     43.77 o 
 -15   3   8    14431.72    13832.81    181.37 o 
 -13   3   8    12679.89    15254.12    204.43 o 
 -11   3   8    36397.99    38303.04    502.90 o 
  -9   3   8    21464.56    21276.59    331.65 o 
  -7   3   8       53.78       62.51     33.99 o 
  -5   3   8     1572.72     1430.49     60.22 o 
  -3   3   8      631.23      765.43     41.46 o 
  -1   3   8     4075.23     4429.84     84.37 o 
   1   3   8     8539.62     9955.67    148.67 o 
   3   3   8     7613.59     8174.17    154.58 o 
   5   3   8     7479.00     7775.25    184.19 o 
   7   3   8     3109.52     2844.71     92.06 o 
   9   3   8    37012.59    35140.28    516.22 o 
  11   3   8      476.00      408.84     54.17 o 
  13   3   8    15327.83    14838.89    230.45 o 
  15   3   8       33.12        7.49     50.58 o 
  17   3   8     1697.34     2008.43     90.56 o 
  19   3   8       20.97      -31.75     55.28 o 
  21   3   8     5307.57     5484.87    154.64 o 
  23   3   8      123.27       42.50     78.19 o 
  25   3   8      446.70      236.34     98.94 o 
  27   3   8        3.92     -127.33     90.23 o 
  29   3   8      476.80      415.66    119.71 o 
  31   3   8     5158.47     4819.56    219.39 o 
 -36   4   8      171.19      113.44    108.57 o 
 -34   4   8     1291.27     1304.52    132.01 o 
 -32   4   8      716.18      710.29    113.63 o 
 -30   4   8     1744.17     1859.73    106.55 o 
 -28   4   8     2749.12     2784.99    108.29 o 
 -26   4   8    10931.35    10637.67    195.61 o 
 -24   4   8     8113.26     7990.76    160.27 o 
 -22   4   8      552.47      659.89     65.38 o 
 -20   4   8     2439.84     2551.40     92.26 o 
 -18   4   8     7770.71     7379.34    119.88 o 
 -16   4   8      215.50       54.98     33.73 o 
 -14   4   8      933.77      833.10     45.54 o 
 -12   4   8    18896.05    17497.32    247.80 o 
 -10   4   8    97733.41    98957.02   1141.46 o 
  -8   4   8    46293.27    44493.19    581.92 o 
  -6   4   8    10691.69    10273.68    291.13 o 
  -4   4   8    45549.52    45224.44    582.84 o 
  -2   4   8     5717.09     5415.45     96.55 o 
   0   4   8    44711.54    42067.19    482.77 o 
   2   4   8    23389.10    24690.80    309.91 o 
   4   4   8    89385.05    90931.41   1000.04 o 
   6   4   8     8484.53     8276.45    140.24 o 
   8   4   8     6473.42     7710.57    308.65 o 
  10   4   8    29268.40    29884.41    759.50 o 
  12   4   8    15664.85    16252.23    828.42 o 
  14   4   8      841.76     1100.42     71.64 o 
  16   4   8    45670.75    43651.19    573.94 o 
  18   4   8      944.01     1004.22    114.63 o 
  20   4   8     1359.48     1373.28     98.46 o 
  22   4   8     5383.12     5154.43    157.81 o 
  24   4   8      922.61      791.43    103.63 o 
  26   4   8     1240.59     1305.03    132.02 o 
  28   4   8       33.10      -39.74     99.23 o 
  30   4   8       75.30       44.09    106.86 o 
 -35   5   8      123.74      205.47    125.10 o 
 -33   5   8      169.20       93.57    154.30 o 
 -31   5   8     1387.60     1577.69    153.29 o 
 -29   5   8      258.68      127.98     90.65 o 
 -27   5   8     2218.11     2458.44    121.98 o 
 -25   5   8    26202.52    23491.01    366.43 o 
 -23   5   8      754.05      831.33     76.25 o 
 -21   5   8    14514.15    14896.08    250.56 o 
 -19   5   8      174.86       64.44     58.78 o 
 -17   5   8     2396.65     2695.25    104.13 o 
 -15   5   8       18.42       72.17     48.41 o 
 -13   5   8    28319.69    29365.80    386.37 o 
 -11   5   8     5512.85     5667.70     99.78 o 
  -9   5   8     4582.34     4255.65     93.50 o 
  -7   5   8     2019.19     2124.96     80.03 o 
  -5   5   8     7501.46     7823.35    350.37 o 
  -3   5   8   106547.70   105210.40   1238.71 o 
  -1   5   8    37558.12    40415.23    500.10 o 
   1   5   8    16521.77    18202.64    233.50 o 
   3   5   8     6784.09     5991.89    125.55 o 
   5   5   8    19293.57    20047.05    253.66 o 
   7   5   8    22772.07    21003.86    264.75 o 
   9   5   8     1697.51     2122.59     84.58 o 
  11   5   8       28.41       75.38     46.80 o 
  13   5   8     4193.35     4418.70    217.11 o 
  15   5   8    14555.31    16000.56    508.59 o 
  17   5   8        8.80       55.10     73.29 o 
  19   5   8      371.98      299.57     77.90 o 
  21   5   8      900.42     1093.12     99.53 o 
  23   5   8       15.40      -68.63     74.56 o 
  25   5   8     9870.99     9409.02    241.90 o 
  27   5   8     1226.35     1549.13    144.55 o 
  29   5   8     1689.56     1996.47    163.08 o 
 -34   6   8      570.91      345.94    136.84 o 
 -32   6   8        0.85        6.26    112.41 o 
 -30   6   8     5286.23     5777.00    237.61 o 
 -28   6   8       39.11      -75.89    105.45 o 
 -26   6   8      903.24      765.31    104.77 o 
 -24   6   8    12031.15    11482.08    245.03 o 
 -22   6   8    29920.28    30774.70    492.43 o 
 -20   6   8     3266.33     2735.05    117.56 o 
 -18   6   8     7170.68     6897.43    169.54 o 
 -16   6   8     2347.56     2506.37     99.99 o 
 -14   6   8    12113.27    11932.35    197.89 o 
 -12   6   8     7174.35     7298.23    142.13 o 
 -10   6   8     6751.07     6532.49    125.86 o 
  -8   6   8    36150.05    36138.53    533.37 o 
  -6   6   8     1111.71      886.39     80.45 o 
  -4   6   8    22069.07    24278.32    736.08 o 
  -2   6   8      825.62      864.21     99.49 o 
   0   6   8     1142.89     1361.79     73.86 o 
   2   6   8     3768.88     3618.95     87.08 o 
   4   6   8    20900.52    19346.10    391.94 o 
   6   6   8      448.36      439.11     47.11 o 
   8   6   8     1727.09     1701.14    123.89 o 
  10   6   8      589.83      774.65     94.46 o 
  12   6   8    30969.71    29422.32    479.24 o 
  14   6   8     7639.57     9352.46    634.45 o 
  16   6   8     2995.19     3144.95    127.83 o 
  18   6   8     5431.19     5425.29    159.91 o 
  20   6   8     1666.82     1771.56    127.82 o 
  22   6   8    11805.51    11634.67    249.96 o 
  24   6   8      417.43      475.48     94.85 o 
  26   6   8       14.77      -13.22     91.49 o 
  28   6   8     3357.88     2977.66    215.96 o 
 -33   7   8      364.00      127.05    129.11 o 
 -31   7   8       42.11      -41.66    117.70 o 
 -29   7   8      290.40      439.52    126.42 o 
 -27   7   8     1805.44     1885.60    163.75 o 
 -25   7   8      210.84     -149.24     99.50 o 
 -23   7   8      228.41      133.00    108.79 o 
 -21   7   8    20961.34    20787.29    366.13 o 
 -19   7   8       73.12     -101.69     77.14 o 
 -17   7   8    40718.26    39963.70    568.14 o 
 -15   7   8    33052.32    33049.29    446.39 o 
 -13   7   8     1037.16     1254.40     74.80 o 
 -11   7   8       32.33       14.68     52.33 o 
  -9   7   8      135.35       82.93     66.34 o 
  -7   7   8      246.53      216.78     56.24 o 
  -5   7   8    32556.94    31470.56    446.32 o 
  -3   7   8       75.78      103.85    107.86 o 
  -1   7   8     1804.38     2184.29    141.17 o 
   1   7   8     8487.21     8692.16    269.64 o 
   3   7   8     8053.79     7815.14    151.38 o 
   5   7   8      976.21     1243.57     69.33 o 
   7   7   8      394.91      395.91    108.82 o 
   9   7   8     2381.42     2533.05    185.12 o 
  11   7   8    45497.69    45746.05    773.21 o 
  13   7   8    31672.96    31034.70    563.62 o 
  15   7   8    11453.67    11665.64    287.77 o 
  17   7   8     1203.45     1073.28    111.25 o 
  19   7   8     3671.24     3589.56    160.91 o 
  21   7   8      187.44      145.03     92.83 o 
  23   7   8       90.40      -94.66     83.38 o 
  25   7   8    12313.01    12755.02    285.23 o 
 -30   8   8        4.58       27.38    125.22 o 
 -28   8   8     3090.35     3542.21    209.82 o 
 -26   8   8     4428.81     4344.88    220.05 o 
 -24   8   8      309.14      104.53    120.07 o 
 -22   8   8     4737.37     4375.61    203.36 o 
 -20   8   8     4928.74     4547.30    177.60 o 
 -18   8   8      987.60     1012.54     92.68 o 
 -16   8   8      115.20      256.33     83.15 o 
 -14   8   8    49040.27    48051.28    622.78 o 
 -12   8   8     5675.26     5464.86    137.72 o 
 -10   8   8     2656.52     2767.78    117.29 o 
  -8   8   8    14669.38    14323.30    271.30 o 
  -6   8   8     3196.68     3050.17    120.54 o 
  -4   8   8      371.73      323.64     60.59 o 
  -2   8   8     3849.86     3529.38    105.28 o 
   0   8   8     2251.23     2730.82    197.47 o 
   2   8   8     1447.46     2253.28     89.90 o 
   4   8   8      826.54      947.24    149.55 o 
   6   8   8       86.84       46.38    121.44 o 
   8   8   8     5425.34     5264.82    313.25 o 
  10   8   8     2884.14     2842.29    153.21 o 
  12   8   8       54.54      -58.42     89.21 o 
  14   8   8    10117.84     9676.16    264.89 o 
  16   8   8     1520.48     1444.51    137.65 o 
  18   8   8        8.21      240.65    122.81 o 
  20   8   8     1368.48     1273.45    135.85 o 
  22   8   8       22.19     -142.85     97.39 o 
  24   8   8       31.51       16.59    109.60 o 
 -29   9   8     2619.56     3460.57    220.91 o 
 -27   9   8      474.29      450.94    138.94 o 
 -25   9   8     3110.62     2948.01    195.81 o 
 -23   9   8      678.51      465.15    127.79 o 
 -21   9   8    10675.39    10461.83    344.38 o 
 -19   9   8     3773.09     3846.61    161.96 o 
 -17   9   8     2289.82     2326.16    171.63 o 
 -15   9   8      677.05      969.67     84.86 o 
 -13   9   8    30533.47    28875.53    411.27 o 
 -11   9   8      301.62      244.44     82.20 o 
  -9   9   8     6329.09     6341.66    159.92 o 
  -7   9   8     7070.97     6634.45    179.19 o 
  -5   9   8     8790.95     8045.80    193.43 o 
  -3   9   8     5979.72     5329.65    141.02 o 
  -1   9   8     1408.02     1563.35    169.24 o 
   1   9   8    13487.40    15506.86    779.32 o 
   3   9   8     1414.03     2245.13    172.69 o 
   5   9   8       27.23       20.89    208.15 o 
   7   9   8     1612.12     1793.44    225.22 o 
   9   9   8    10697.00    10631.32    787.12 o 
  11   9   8    11658.82    11019.47    284.27 o 
  13   9   8     8197.53     8121.47    247.66 o 
  15   9   8     1697.17     2081.69    153.50 o 
  17   9   8       61.58      180.20    167.38 o 
  19   9   8       71.76      -38.56    106.39 o 
  21   9   8     4954.03     5005.26    216.40 o 
 -26  10   8    11263.03    12263.32    374.20 o 
 -24  10   8     2185.27     2769.02    197.89 o 
 -22  10   8      254.28      204.45    126.46 o 
 -20  10   8       10.40       10.37    102.97 o 
 -18  10   8     2508.45     2461.47    144.11 o 
 -16  10   8       50.10      -99.82     75.87 o 
 -14  10   8      219.16      152.13     81.03 o 
 -12  10   8      502.18      430.09     79.72 o 
 -10  10   8    18904.95    18497.44    296.92 o 
  -8  10   8     1699.38     1761.28    135.11 o 
  -6  10   8      698.24      485.86     90.67 o 
  -4  10   8     2969.23     3238.88    137.09 o 
  -2  10   8    11032.46     9756.57    250.61 o 
   0  10   8        0.61       90.59    102.33 o 
   2  10   8    19607.19    21661.30    481.71 o 
   4  10   8     7018.44     7734.27    314.82 o 
   6  10   8     1418.16     1561.65    132.48 o 
   8  10   8      121.12      187.56    102.71 o 
  10  10   8      219.57        4.04     99.32 o 
  12  10   8     1851.71     1996.07    151.51 o 
  14  10   8     6316.61     5938.69    221.45 o 
  16  10   8       26.03     -132.52    105.78 o 
  18  10   8     1886.75     1921.11    164.32 o 
  20  10   8      443.03      542.61    135.61 o 
 -23  11   8      159.36        0.38    132.55 o 
 -21  11   8    17020.51    17516.92    411.17 o 
 -19  11   8      360.27      290.37    120.39 o 
 -17  11   8     2918.64     3169.89    178.17 o 
 -15  11   8      570.55      612.48    102.68 o 
 -13  11   8       45.85     -112.74     75.16 o 
 -11  11   8        3.14      -46.64     77.58 o 
  -9  11   8     3920.24     3914.85    142.58 o 
  -7  11   8      998.26      981.17    138.46 o 
  -5  11   8     6731.51     7364.88    225.76 o 
  -3  11   8    10820.26    11328.75    283.14 o 
  -1  11   8       62.20       85.38     96.50 o 
   1  11   8    10898.48    11502.71    536.40 o 
   3  11   8     8431.65     9341.64    289.81 o 
   5  11   8     2448.31     2903.28    165.50 o 
   7  11   8       14.57     -105.33     98.55 o 
   9  11   8     2403.12     2890.50    173.34 o 
  11  11   8      364.15      191.91    105.42 o 
  13  11   8     1177.05     1247.10    145.60 o 
  15  11   8      454.91      447.43    129.16 o 
  17  11   8        5.98     -171.18    114.12 o 
 -18  12   8     2350.62     2825.39    206.20 o 
 -16  12   8      243.89      216.22    126.33 o 
 -14  12   8       27.62      -67.78     87.03 o 
 -12  12   8      896.89      963.67    115.39 o 
 -10  12   8     5480.29     5747.48    217.06 o 
  -8  12   8      621.34      713.60    144.05 o 
  -6  12   8      939.19      861.34    146.54 o 
  -4  12   8     3736.07     3778.00    183.57 o 
  -2  12   8        5.43       10.95    102.39 o 
   0  12   8      936.88      932.21    145.72 o 
   2  12   8     4814.59     4920.93    226.73 o 
   4  12   8     2620.24     3057.58    196.63 o 
   6  12   8      357.80      490.36    132.42 o 
   8  12   8     1399.61     1690.77    168.57 o 
  10  12   8      571.55      413.24    128.69 o 
  12  12   8     2502.36     2855.73    206.34 o 
 -13  13   8     4431.73     5017.66    292.96 o 
 -11  13   8     4166.22     5035.02    220.33 o 
  -9  13   8     5393.61     5070.11    218.85 o 
  -7  13   8       39.68       28.73    117.17 o 
  -5  13   8     2416.71     2125.30    240.62 o 
  -3  13   8     2483.22     2719.80    294.71 o 
  -1  13   8      311.40      146.40    176.20 o 
   1  13   8     4278.11     4539.84    235.10 o 
   3  13   8      436.83      181.16    137.95 o 
   5  13   8        0.26      -48.89    132.76 o 
 -37   1   9      275.32      186.60     86.36 o 
 -35   1   9      844.63      915.23     92.90 o 
 -33   1   9     3334.65     3568.93    123.91 o 
 -31   1   9       62.04      -13.36     52.90 o 
 -29   1   9     8544.24     8593.05    153.37 o 
 -27   1   9    12467.60    12068.22    204.38 o 
 -25   1   9       58.24      -18.11     44.24 o 
 -23   1   9     3850.20     3770.44    100.30 o 
 -21   1   9    22308.69    20832.80    282.34 o 
 -19   1   9    33993.51    32124.98    398.96 o 
 -17   1   9    35659.71    34454.06    419.16 o 
 -15   1   9   246852.02   250515.09   2808.40 o 
 -13   1   9    10757.38     9643.46    156.71 o 
 -11   1   9      852.14      631.01     29.61 o 
  -9   1   9    11865.08    11368.51    190.15 o 
  -7   1   9      929.44      771.41     44.05 o 
  -5   1   9    49637.93    49882.37    960.24 o 
  -3   1   9      107.98      290.02     37.88 o 
  -1   1   9   199387.03   205043.16   2924.12 o 
   1   1   9   174862.86   191218.52   7298.26 o 
   3   1   9    29771.71    30203.59    393.70 o 
   5   1   9    15415.81    17328.84    922.04 o 
   7   1   9      458.08      320.38     39.66 o 
   9   1   9    35111.91    34751.55    430.69 o 
  11   1   9    68827.51    66527.49    759.50 o 
  13   1   9    37080.74    35479.67    429.60 o 
  15   1   9       25.80       46.12     40.46 o 
  17   1   9    11515.54    10855.64    205.58 o 
  19   1   9       26.91      245.63    125.83 o 
  21   1   9      360.48      354.70     78.61 o 
  23   1   9     6128.33     5692.27    178.61 o 
  25   1   9     2242.58     2216.50    203.18 o 
  27   1   9     8261.51     8249.05    229.64 o 
  29   1   9      628.88      520.65    120.69 o 
  31   1   9      289.71      159.01    115.78 o 
 -38   2   9     2072.36     2526.12    178.65 o 
 -36   2   9      712.09      830.04    144.75 o 
 -34   2   9      495.57      483.98     83.60 o 
 -32   2   9      990.61     1230.48     87.68 o 
 -30   2   9     5940.46     6321.76    160.34 o 
 -28   2   9     1037.05      932.43     82.04 o 
 -26   2   9    13019.38    13163.50    200.57 o 
 -24   2   9       70.46       -6.10     43.33 o 
 -22   2   9      128.12      121.15     42.02 o 
 -20   2   9     2878.09     2987.81     77.44 o 
 -18   2   9     1524.08     1247.68     56.35 o 
 -16   2   9      486.34      516.42     36.64 o 
 -14   2   9    17162.48    19926.47    253.59 o 
 -12   2   9     5543.58     6569.99    105.33 o 
 -10   2   9   112646.68   114133.35   1619.44 o 
  -8   2   9     3825.89     4122.31    102.61 o 
  -6   2   9    13432.54    12166.32    236.16 o 
  -4   2   9     7216.35     6363.57    107.08 o 
  -2   2   9       71.81       45.84     23.31 o 
   0   2   9    69385.38    67678.83    829.98 o 
   2   2   9    50590.80    53627.43    722.88 o 
   4   2   9     2552.31     2319.92    200.65 o 
   6   2   9     1998.75     2247.62    118.25 o 
   8   2   9      216.26      229.50     43.43 o 
  10   2   9     1720.12     2265.83    130.60 o 
  12   2   9     3850.30     4428.73    107.62 o 
  14   2   9     1147.35     1030.12     77.49 o 
  16   2   9        5.08      -10.99     51.36 o 
  18   2   9     2483.07     2659.12    101.89 o 
  20   2   9     3280.63     3483.71    123.91 o 
  22   2   9     2550.86     2394.64    128.12 o 
  24   2   9     1561.87     1343.34    125.71 o 
  26   2   9     2528.48     2357.19    153.33 o 
  28   2   9      507.71      426.84    115.77 o 
  30   2   9     1870.21     1997.04    160.45 o 
 -37   3   9     5763.80     6071.79    222.43 o 
 -35   3   9     1279.00     1293.51    146.39 o 
 -33   3   9     4388.99     4149.78    159.94 o 
 -31   3   9      159.75      -78.25     68.13 o 
 -29   3   9      548.56      546.44     94.28 o 
 -27   3   9     5696.03     5300.00    132.04 o 
 -25   3   9       11.13      -71.84     47.89 o 
 -23   3   9    20156.77    19894.53    251.00 o 
 -21   3   9    37820.23    37147.93    418.70 o 
 -19   3   9     1599.89     1922.84     64.77 o 
 -17   3   9    30279.29    28604.07    341.36 o 
 -15   3   9     9018.28    11336.89    154.27 o 
 -13   3   9     4722.95     6256.67    125.86 o 
 -11   3   9   311612.25   321211.81   4131.78 o 
  -9   3   9    52122.46    52965.50    660.99 o 
  -7   3   9      137.02      104.66     63.38 o 
  -5   3   9        2.00       20.36     24.64 o 
  -3   3   9     5833.10     5149.52    108.80 o 
  -1   3   9       91.35      145.90     29.44 o 
   1   3   9    52911.06    50190.36    626.95 o 
   3   3   9     4577.67     3927.34     97.75 o 
   5   3   9   138808.45   140560.67   2109.12 o 
   7   3   9     1130.87     1576.22    109.14 o 
   9   3   9    10272.15    13192.80    516.02 o 
  11   3   9    41226.77    41097.61    561.88 o 
  13   3   9    37855.25    38165.43    499.38 o 
  15   3   9    16776.15    15763.22    249.01 o 
  17   3   9     5296.39     4945.72    130.76 o 
  19   3   9     4042.00     3980.17    122.47 o 
  21   3   9     3138.44     3420.92    130.49 o 
  23   3   9      108.46      -16.16     85.84 o 
  25   3   9      148.61       57.56     93.91 o 
  27   3   9      137.15      117.93    104.21 o 
  29   3   9      521.08      457.40    121.71 o 
 -36   4   9      685.17      811.73    127.42 o 
 -34   4   9      228.74      110.90    100.38 o 
 -32   4   9     2786.46     3216.85    178.44 o 
 -30   4   9      814.39      854.01     95.48 o 
 -28   4   9     2816.37     2888.69    108.36 o 
 -26   4   9     1254.43     1259.18     85.45 o 
 -24   4   9     7014.65     6153.49    147.97 o 
 -22   4   9     5426.26     5601.73    135.21 o 
 -20   4   9     6214.80     6391.29    138.41 o 
 -18   4   9     4227.54     3978.43     91.91 o 
 -16   4   9       39.04      -33.03     31.96 o 
 -14   4   9      414.76      726.84     50.39 o 
 -12   4   9     1308.81     1260.94     53.13 o 
 -10   4   9     8039.31     8632.39    148.91 o 
  -8   4   9    10763.27    12022.97    392.62 o 
  -6   4   9     6751.31     7029.23    285.53 o 
  -4   4   9      642.60      419.02     67.40 o 
  -2   4   9       53.13       71.42     29.69 o 
   0   4   9    18424.52    19324.63    254.63 o 
   2   4   9    91976.43    93712.27   1149.83 o 
   4   4   9     1175.82     1491.50     90.57 o 
   6   4   9      358.40      332.38     71.60 o 
   8   4   9     1994.60     2336.69     87.65 o 
  10   4   9    38855.48    37659.78    522.52 o 
  12   4   9     6093.81     6216.02    142.49 o 
  14   4   9    10258.83    11249.52    255.60 o 
  16   4   9      174.62      218.33     61.33 o 
  18   4   9    10982.17    10884.77    219.74 o 
  20   4   9      181.44       55.01     71.85 o 
  22   4   9      395.28      444.57     84.82 o 
  24   4   9     3527.77     3463.44    173.32 o 
  26   4   9     5495.66     4859.17    199.60 o 
  28   4   9      971.40     1022.55    135.63 o 
 -35   5   9     1235.67     1546.33    163.96 o 
 -33   5   9     4996.70     4892.07    226.71 o 
 -31   5   9      376.04      210.78    112.96 o 
 -29   5   9      735.11     1008.36    135.28 o 
 -27   5   9        4.58        2.03     70.67 o 
 -25   5   9     8586.54     7795.99    198.98 o 
 -23   5   9      196.32       67.21     58.54 o 
 -21   5   9     2199.68     1978.23     89.79 o 
 -19   5   9     8939.99     8941.31    191.48 o 
 -17   5   9     7707.59     8129.43    175.07 o 
 -15   5   9     7341.65     7374.26    162.07 o 
 -13   5   9      761.14      918.13     45.24 o 
 -11   5   9    14253.44    14062.87    187.80 o 
  -9   5   9      325.71      279.97     40.26 o 
  -7   5   9    13701.84    13148.97    247.35 o 
  -5   5   9     8157.54     8678.68    171.14 o 
  -3   5   9    63443.83    71875.83    861.40 o 
  -1   5   9      821.74     1051.65     53.42 o 
   1   5   9    16750.75    13792.40    198.42 o 
   3   5   9     8287.18     8715.73    149.46 o 
   5   5   9     6340.43     4799.85    152.16 o 
   7   5   9      974.12      941.78     61.89 o 
  11   5   9     3807.42     5031.74    189.07 o 
  13   5   9     1288.48     1518.44    143.60 o 
  15   5   9      998.55     1389.62    144.91 o 
  17   5   9      376.67      269.99     75.55 o 
  19   5   9       26.33      -43.17     70.47 o 
  21   5   9     2309.20     2169.43    121.00 o 
  23   5   9     9744.95     9029.36    216.01 o 
  25   5   9      134.35       99.13     91.51 o 
  27   5   9     9339.74     9222.02    277.19 o 
 -34   6   9       27.37      -26.41    121.23 o 
 -32   6   9       53.42      132.27    120.60 o 
 -30   6   9      804.79      904.72    137.82 o 
 -28   6   9     5836.34     5449.88    227.51 o 
 -26   6   9      179.15      156.20     94.55 o 
 -24   6   9    17462.98    15973.77    304.67 o 
 -22   6   9       65.37       -9.86     66.36 o 
 -20   6   9    19809.51    20463.13    352.39 o 
 -18   6   9       29.01      -54.99     59.69 o 
 -16   6   9    16081.92    15844.41    280.91 o 
 -14   6   9     9093.77     8993.75    164.74 o 
 -12   6   9      819.28     1017.13     63.17 o 
 -10   6   9      191.01      198.74     46.22 o 
  -8   6   9    66083.29    62880.58    884.20 o 
  -6   6   9     9415.93    10041.79    179.59 o 
  -4   6   9     1983.04     2097.54    128.83 o 
  -2   6   9     8118.82     8819.23    150.39 o 
   0   6   9    11942.79    11238.16    167.06 o 
   2   6   9    55515.93    54944.39    759.75 o 
   4   6   9      186.31      184.67     45.27 o 
   6   6   9     4370.51     4172.23     97.63 o 
   8   6   9    19660.66    19228.86    295.36 o 
  10   6   9      398.65      544.23     96.06 o 
  12   6   9     1250.28     1534.18    104.08 o 
  14   6   9    25223.09    26549.47    846.47 o 
  16   6   9    47041.61    47536.13    845.05 o 
  18   6   9      202.07      273.66     89.15 o 
  20   6   9     1115.84      966.99    110.89 o 
  22   6   9      674.27      718.98     99.28 o 
  24   6   9      457.47      407.99     95.65 o 
  26   6   9     2318.46     2156.93    147.42 o 
 -33   7   9     3583.07     3863.52    226.61 o 
 -31   7   9      426.27      359.22    132.14 o 
 -29   7   9      484.28      340.46    128.68 o 
 -27   7   9      754.10      509.20    129.22 o 
 -25   7   9       58.84     -147.35     98.23 o 
 -23   7   9     5837.27     5671.80    195.79 o 
 -21   7   9     1773.18     2052.85    111.49 o 
 -19   7   9      633.44      528.29     83.38 o 
 -17   7   9    36153.32    35435.48    512.64 o 
 -15   7   9    10432.58    10163.69    187.90 o 
 -13   7   9      211.34      210.35     57.32 o 
 -11   7   9     3234.10     3041.21    104.64 o 
  -9   7   9      966.04     1001.41     90.67 o 
  -7   7   9     7036.18     6827.14    149.53 o 
  -5   7   9       43.62       31.82     69.18 o 
  -3   7   9     5344.90     4862.40    114.11 o 
  -1   7   9     6356.86     6625.19    194.15 o 
   1   7   9       24.65       -5.85     43.83 o 
   3   7   9       48.74      -36.10     53.93 o 
   5   7   9    19951.16    21698.93    986.37 o 
   7   7   9     1202.80     1391.51    160.84 o 
   9   7   9     1654.28     2064.22    166.04 o 
  11   7   9     1571.52     2137.87    335.19 o 
  13   7   9     6000.00     7109.63    463.38 o 
  15   7   9    52357.34    48847.44    756.25 o 
  17   7   9      618.98      719.85    101.21 o 
  19   7   9      671.91      726.54    107.16 o 
  21   7   9      192.32      153.87     90.66 o 
  23   7   9     1373.93     1424.29    140.90 o 
  25   7   9      606.42      493.94    114.82 o 
 -32   8   9     8750.77     9416.22    327.47 o 
 -30   8   9      711.93      697.77    173.98 o 
 -28   8   9       11.94     -169.46    112.98 o 
 -26   8   9      548.59      515.73    132.61 o 
 -24   8   9     4414.81     4098.57    208.16 o 
 -22   8   9      102.48      -23.83     90.30 o 
 -20   8   9     2376.77     2707.45    151.29 o 
 -18   8   9      133.21      -16.55     84.00 o 
 -16   8   9    40633.11    40562.04    541.23 o 
 -14   8   9     2397.52     3329.25    183.58 o 
 -12   8   9    33175.49    32028.46    437.81 o 
 -10   8   9     3992.90     3875.35    133.31 o 
  -8   8   9     2549.83     2228.74    147.70 o 
  -6   8   9     1185.95     1084.22     80.06 o 
  -4   8   9     5660.43     5800.70    131.15 o 
  -2   8   9    43844.42    43914.01    562.25 o 
   0   8   9     1758.80     1780.42     89.03 o 
   2   8   9     2882.65     3902.28    259.23 o 
   4   8   9     2960.32     4735.55    169.57 o 
   6   8   9      976.01      587.77    170.64 o 
   8   8   9     1564.80     1736.70    126.63 o 
  10   8   9     4836.61     4380.76    226.77 o 
  12   8   9     1905.85     1807.56    138.83 o 
  14   8   9    63803.73    61365.80   1021.39 o 
  16   8   9       98.17       43.22    102.05 o 
  18   8   9     1967.26     1911.58    150.45 o 
  20   8   9     1385.86     1125.88    135.22 o 
  22   8   9      101.74       54.58    108.31 o 
  24   8   9     1739.72     1592.92    154.46 o 
 -29   9   9      448.14      399.17    144.22 o 
 -27   9   9     3464.07     3185.44    207.75 o 
 -25   9   9      231.72      320.68    127.94 o 
 -23   9   9      393.72      334.78    126.18 o 
 -21   9   9      654.46      604.65    113.67 o 
 -19   9   9        3.52       50.87     88.86 o 
 -17   9   9     4025.29     3909.60    143.63 o 
 -15   9   9        0.72      128.23     77.32 o 
 -13   9   9     8211.21     8369.34    177.89 o 
 -11   9   9     1228.64     1168.51    107.29 o 
  -9   9   9        9.16     -107.37     71.58 o 
  -7   9   9     3460.70     3580.56    139.77 o 
  -5   9   9      195.35      104.93     66.76 o 
  -3   9   9     1554.00     1609.84    103.47 o 
  -1   9   9     4055.20     4478.73    123.03 o 
   1   9   9     2613.71     2725.76    196.76 o 
   3   9   9     4386.18     4230.78    215.18 o 
   5   9   9     1035.21     1189.19    146.50 o 
   7   9   9        1.57      -78.99     60.45 o 
   9   9   9        7.15      -62.63     89.85 o 
  11   9   9    15751.33    14898.38    344.20 o 
  13   9   9     7014.62     7013.20    230.74 o 
  15   9   9     1657.17     2163.09    178.51 o 
  17   9   9     2777.56     3461.77    312.09 o 
  19   9   9     1749.10     1882.32    250.12 o 
  21   9   9     5622.09     5748.65    231.46 o 
 -26  10   9     2326.28     2780.24    205.93 o 
 -24  10   9     7636.61     8067.80    456.64 o 
 -22  10   9     2415.23     2368.77    182.79 o 
 -20  10   9     6481.44     5866.23    238.77 o 
 -18  10   9        2.14       46.64     92.69 o 
 -16  10   9      993.67      783.69     96.29 o 
 -14  10   9      711.53      487.36    112.44 o 
 -12  10   9      358.91      207.83     84.70 o 
 -10  10   9      229.81      254.57     79.45 o 
  -8  10   9    17212.85    15930.01    311.20 o 
  -6  10   9      157.48       -6.88     74.80 o 
  -4  10   9    45876.42    43624.03    658.14 o 
  -2  10   9     8359.26     9326.99    243.54 o 
   0  10   9     4357.38     4229.10    153.37 o 
   2  10   9    20331.21    24711.31    475.43 o 
   4  10   9     3866.75     4103.45    175.09 o 
   6  10   9      473.28      550.49    110.48 o 
   8  10   9     2512.05     2506.95    172.13 o 
  10  10   9       84.84      -58.49    104.77 o 
  12  10   9     7472.88     7365.60    240.29 o 
  14  10   9     4685.56     4546.88    204.17 o 
  16  10   9       26.93      126.21    113.63 o 
  18  10   9       39.83       83.40    117.54 o 
 -23  11   9      928.77      969.34    162.01 o 
 -21  11   9      305.72      249.26    136.19 o 
 -19  11   9     1063.69      925.51    134.93 o 
 -17  11   9       56.92       51.90     87.17 o 
 -15  11   9     1949.59     2097.13    134.54 o 
 -13  11   9       82.38     -118.74     79.16 o 
 -11  11   9     1107.79      948.31    101.12 o 
  -9  11   9     1614.58     1670.49    121.47 o 
  -7  11   9      357.84      512.64    111.50 o 
  -5  11   9     3117.67     3270.09    167.85 o 
  -3  11   9      790.60     1032.12    159.09 o 
  -1  11   9     1745.49     1995.81    140.97 o 
   1  11   9     3259.63     4367.64    226.28 o 
   3  11   9      393.51     1086.97    180.24 o 
   5  11   9       13.09       34.19    101.85 o 
   7  11   9      224.25      391.60    145.52 o 
   9  11   9     1143.78     1123.42    134.97 o 
  11  11   9     2076.47     2030.85    160.23 o 
  13  11   9      491.88      500.33    128.20 o 
  15  11   9     6513.49     6456.72    244.79 o 
 -18  12   9        2.90       47.85    113.52 o 
 -16  12   9      912.71     1200.69    157.59 o 
 -14  12   9      965.09      971.26    113.01 o 
 -12  12   9       15.20      -89.49     93.27 o 
 -10  12   9      275.86      302.06    116.18 o 
  -8  12   9     9297.50     9115.09    310.39 o 
  -6  12   9        5.89     -170.93    113.95 o 
  -4  12   9      861.27      847.16    142.28 o 
  -2  12   9     8540.73     8083.91    318.70 o 
   0  12   9        0.51     -204.01    136.00 o 
   2  12   9     3151.45     3896.57    210.77 o 
   4  12   9     2624.28     2864.04    377.29 o 
   6  12   9       69.57      227.81    127.03 o 
   8  12   9       75.41      143.97    126.58 o 
  10  12   9      365.31      316.45    128.24 o 
  12  12   9        5.66      -83.10     99.65 o 
 -11  13   9     2722.85     2752.60    184.81 o 
  -9  13   9     2377.92     3010.45    188.72 o 
  -7  13   9      209.39       43.40    131.01 o 
  -5  13   9     1606.37     2172.77    247.78 o 
  -3  13   9      609.83      568.59    213.62 o 
  -1  13   9     3870.31     4131.63    274.94 o 
   1  13   9      361.67      564.45    179.17 o 
   3  13   9      372.14      420.07    147.90 o 
   5  13   9      859.08      524.23    150.64 o 
 -38   0  10     1197.69     1333.28    199.24 o 
 -36   0  10     1235.62     1371.54    161.89 o 
 -34   0  10      438.26      505.74     94.87 o 
 -32   0  10      483.33      447.93     89.16 o 
 -30   0  10       32.51     -108.06     72.04 o 
 -28   0  10   110909.86   109466.52   1630.14 o 
 -26   0  10     5001.21     5526.10    162.40 o 
 -24   0  10    59593.89    59244.89   1007.74 o 
 -22   0  10    16431.94    16568.57    332.14 o 
 -20   0  10    26237.75    27245.15    490.41 o 
 -18   0  10    28640.70    27368.66    484.23 o 
 -16   0  10     9192.16     8717.02    186.58 o 
 -14   0  10    57554.69    60275.06    985.05 o 
 -12   0  10    36499.44    34939.00    675.23 o 
 -10   0  10    11716.72    12042.92    255.13 o 
  -8   0  10     2710.36     2207.45    100.46 o 
  -6   0  10   107597.65   109627.09   2377.90 o 
  -4   0  10   213313.67   214836.20   3825.23 o 
  -2   0  10   552012.56   557620.75  10414.39 o 
   0   0  10    75421.21    76777.72   1782.75 o 
   2   0  10   407427.00   409945.16   6608.42 o 
   4   0  10    11449.75    13929.89    262.85 o 
   6   0  10    45224.06    42191.63    718.48 o 
   8   0  10    12041.79    11523.05    215.29 o 
  10   0  10    14557.20    15137.75    273.49 o 
  12   0  10    27504.12    27743.32    461.40 o 
  14   0  10      615.05      933.67    137.08 o 
  16   0  10     4996.84     4735.22    160.89 o 
  18   0  10     4195.53     4437.93    207.66 o 
  20   0  10     1497.92     1509.01    145.78 o 
  22   0  10      550.49      529.10    126.90 o 
  24   0  10    22526.97    22777.62    838.31 o 
  26   0  10       14.28     -126.34    119.61 o 
  28   0  10    23070.50    20859.76    582.31 o 
  30   0  10      153.36      100.37    174.18 o 
 -39   1  10     1197.96     1355.62    203.39 o 
 -37   1  10      231.85      395.77    111.16 o 
 -35   1  10      485.16      520.83     82.69 o 
 -33   1  10      154.55       51.89     60.86 o 
 -31   1  10      796.07      769.82     70.33 o 
 -29   1  10     5561.87     5196.29    125.89 o 
 -27   1  10        1.04      -77.62     51.75 o 
 -25   1  10    14712.00    14077.39    206.17 o 
 -23   1  10      903.20      921.29     56.21 o 
 -21   1  10    11058.83    10209.98    162.18 o 
 -19   1  10     2722.03     2517.13     72.52 o 
 -17   1  10       66.91       62.07     30.34 o 
 -15   1  10      243.76      441.62     51.82 o 
 -13   1  10     6559.53     8403.22    129.30 o 
 -11   1  10    10928.59    11098.34    156.44 o 
  -9   1  10    14517.13    14539.85    265.07 o 
  -7   1  10    35486.48    36520.50    604.47 o 
  -5   1  10     4764.49     4353.87     85.56 o 
  -3   1  10     2575.31     2994.24     69.23 o 
  -1   1  10   376848.25   398285.47   5655.65 o 
   1   1  10      259.79     1840.60    151.83 o 
   3   1  10    21281.79    21795.24    322.00 o 
   5   1  10     8943.23     8693.62    317.85 o 
   7   1  10     2661.23     2506.46     66.46 o 
   9   1  10     6654.38     6553.71    115.81 o 
  11   1  10      581.25      415.97     41.22 o 
  13   1  10     6731.42     7107.73    124.74 o 
  15   1  10      596.26      450.91     56.57 o 
  17   1  10      580.18      602.16     68.38 o 
  19   1  10     4246.63     4171.66    145.80 o 
  21   1  10      144.21       39.85     75.26 o 
  23   1  10      151.82      154.93     83.09 o 
  25   1  10    10541.08    10196.19    252.30 o 
  27   1  10      249.49      195.70    104.69 o 
  29   1  10     3677.29     3952.40    200.23 o 
 -38   2  10       42.92       -9.03     99.41 o 
 -36   2  10      108.89       91.53     94.14 o 
 -34   2  10       71.14      -16.25     79.00 o 
 -32   2  10     6900.02     7032.41    162.46 o 
 -30   2  10      156.94      102.42     65.14 o 
 -28   2  10    25278.26    25115.55    330.89 o 
 -26   2  10     6950.94     6899.46    134.25 o 
 -24   2  10      653.56      720.50     70.67 o 
 -22   2  10    49517.05    48130.42    587.90 o 
 -20   2  10     1623.64     1543.66     61.76 o 
 -18   2  10     1921.71     2357.62     68.70 o 
 -16   2  10    22390.14    21433.84    294.43 o 
 -14   2  10      524.12      351.54     31.84 o 
 -12   2  10      373.92      475.17     37.34 o 
 -10   2  10    78940.91    80932.93   1297.73 o 
  -8   2  10     8553.07     8638.67    175.73 o 
  -6   2  10    14723.41    13025.41    252.74 o 
  -4   2  10     3490.69     3335.35     70.24 o 
  -2   2  10    22954.56    23330.91    328.01 o 
   0   2  10    16052.35    17811.51    701.57 o 
   2   2  10    33132.25    36560.26   1480.18 o 
   4   2  10     2306.99     2695.84    105.72 o 
   6   2  10    63560.84    62891.36   1219.24 o 
   8   2  10    26686.69    25569.36    361.46 o 
  10   2  10    29127.33    27961.04    396.54 o 
  12   2  10    20206.71    20037.84    287.16 o 
  14   2  10    16765.13    16973.21    257.99 o 
  16   2  10    24453.74    23884.09    343.98 o 
  18   2  10     7375.94     7114.14    155.45 o 
  20   2  10       47.44       16.87     70.78 o 
  22   2  10     1977.22     1891.78    122.16 o 
  24   2  10      432.96      318.95    100.21 o 
  26   2  10     5382.95     5067.02    200.86 o 
  28   2  10    23130.12    22235.86    470.75 o 
  30   2  10      823.07      889.42    137.84 o 
 -37   3  10      481.56      326.84    113.17 o 
 -35   3  10       23.24      -81.58     93.40 o 
 -33   3  10       13.75     -127.53     85.02 o 
 -31   3  10     2210.71     2277.07    105.00 o 
 -29   3  10      524.91      318.26     66.41 o 
 -27   3  10     7276.42     6886.02    149.37 o 
 -25   3  10     1790.97     1653.04     97.06 o 
 -23   3  10     3151.27     3056.64     81.38 o 
 -21   3  10       20.46       -9.37     45.16 o 
 -19   3  10    14961.64    15734.82    209.87 o 
 -17   3  10    18621.27    20721.72    257.95 o 
 -15   3  10     6480.56     5597.30     98.45 o 
 -13   3  10    13212.67    11214.49    186.68 o 
 -11   3  10     3529.90     3967.71    127.24 o 
  -9   3  10    77288.48    80389.44   1067.96 o 
  -7   3  10     1072.93     1041.95     50.74 o 
  -5   3  10    11228.42    11129.41    179.26 o 
  -3   3  10     9791.08     9224.41    166.84 o 
  -1   3  10     1049.85     1044.78     43.40 o 
   1   3  10    32115.59    32409.30    404.54 o 
   3   3  10    33677.58    32894.66    407.33 o 
   5   3  10      389.03      499.03     78.10 o 
   7   3  10     5759.77     5455.55    202.59 o 
   9   3  10     1689.74     1983.51     81.55 o 
  11   3  10     1815.51     1777.04     88.84 o 
  13   3  10     1223.95     1615.14    119.68 o 
  15   3  10     8863.17     8689.37    170.08 o 
  17   3  10     1100.89     1025.15     96.14 o 
  19   3  10     1220.10     1320.11     86.25 o 
  21   3  10       23.56      -48.61     67.73 o 
  23   3  10      680.93      450.82    103.22 o 
  25   3  10     1094.86      787.28    121.42 o 
  27   3  10     3769.67     3923.19    194.60 o 
  29   3  10      303.89      154.99    113.11 o 
 -36   4  10      413.24      487.08    135.48 o 
 -34   4  10       59.72     -124.80    106.01 o 
 -32   4  10     3076.23     3080.73    243.75 o 
 -30   4  10        5.18       -7.25     81.30 o 
 -28   4  10     8484.14     8308.53    183.54 o 
 -26   4  10      926.21      931.52     79.11 o 
 -24   4  10     6582.99     5970.89    148.36 o 
 -22   4  10    24363.98    23822.35    354.86 o 
 -20   4  10      168.51      213.16     73.41 o 
 -18   4  10    19392.72    18841.87    256.72 o 
 -16   4  10     2558.33     1965.56     68.02 o 
 -14   4  10     3369.90     3579.80     85.35 o 
 -12   4  10     1247.97     1604.80     57.81 o 
 -10   4  10    55770.12    56352.91    707.72 o 
  -8   4  10     2143.35     3015.50    216.17 o 
  -6   4  10    20940.84    19044.24    289.92 o 
  -4   4  10     7574.58     6944.44    132.40 o 
  -2   4  10     3437.06     3759.37     85.77 o 
   0   4  10    19065.96    20107.96    262.98 o 
   2   4  10    16646.22    15396.07    222.68 o 
   4   4  10    21801.18    22842.13    438.89 o 
   6   4  10    20946.87    21757.99    502.98 o 
   8   4  10    16146.89    17264.91    435.21 o 
  10   4  10     7878.89     8385.61    358.70 o 
  12   4  10    10253.21    10335.86    212.59 o 
  14   4  10     6897.75     6822.98    149.78 o 
  16   4  10    17932.76    17220.56    275.10 o 
  18   4  10      240.25      231.00     72.06 o 
  20   4  10      801.53      686.98     87.63 o 
  22   4  10      103.25      -30.97     73.96 o 
  24   4  10     8979.23     8603.64    252.48 o 
  26   4  10     3344.02     3555.47    187.02 o 
  28   4  10     2221.61     1973.35    162.54 o 
 -35   5  10     8309.95     8424.07    395.37 o 
 -33   5  10      416.14      501.42    126.69 o 
 -31   5  10     1621.51     1829.69    158.24 o 
 -29   5  10       18.91     -148.30     98.87 o 
 -27   5  10     6174.02     5036.72    183.74 o 
 -25   5  10     8079.29     6909.72    163.83 o 
 -23   5  10     6006.18     5408.25    139.05 o 
 -21   5  10     1107.36      728.52     82.27 o 
 -19   5  10    10886.70    10796.47    214.82 o 
 -17   5  10       25.69       58.43     51.33 o 
 -15   5  10     3791.89     3751.50     91.33 o 
 -13   5  10     4625.16     5476.49    126.93 o 
 -11   5  10    14469.78    15165.56    225.05 o 
  -9   5  10    12428.82    12216.30    216.68 o 
  -7   5  10      416.90      588.29     56.41 o 
  -5   5  10     4239.98     4042.69    119.36 o 
  -3   5  10    16349.71    16703.84    233.17 o 
  -1   5  10     5308.79     7230.46    119.73 o 
   1   5  10    26339.73    25454.72    330.83 o 
   3   5  10    25675.08    25476.65    349.31 o 
   5   5  10      423.51      342.47     53.96 o 
   7   5  10     5795.77     8957.23    416.23 o 
   9   5  10      878.17     1077.79     76.34 o 
  11   5  10     2955.92     6106.45    372.00 o 
  13   5  10    11765.61    11272.78    194.15 o 
  15   5  10     7472.92     7268.59    187.15 o 
  17   5  10     1816.89     1830.44    108.62 o 
  19   5  10    11977.21    10989.24    255.07 o 
  21   5  10     5267.72     5051.56    161.77 o 
  23   5  10      293.52      281.18     88.52 o 
  25   5  10      384.56      300.75    112.28 o 
  27   5  10     3517.82     3463.25    193.22 o 
 -34   6  10      163.86      -26.68    120.98 o 
 -32   6  10     6482.58     6374.38    266.43 o 
 -30   6  10     4045.38     3705.64    224.97 o 
 -28   6  10     9191.47     8946.00    286.40 o 
 -26   6  10     1376.55     1253.03    129.02 o 
 -24   6  10      161.77       92.71     89.11 o 
 -22   6  10      357.24      233.62     72.76 o 
 -20   6  10    10760.62    11999.01    240.97 o 
 -18   6  10      640.19      723.32     75.18 o 
 -16   6  10     1330.19     1488.77     85.76 o 
 -14   6  10     4237.46     4022.78    112.72 o 
 -12   6  10      195.30      141.34     45.94 o 
 -10   6  10    19900.01    20512.93    287.46 o 
  -8   6  10        8.54      -49.53     42.58 o 
  -6   6  10     2219.74     2195.59     84.68 o 
  -4   6  10     2873.74     3415.49     92.20 o 
  -2   6  10      715.92      696.45     55.56 o 
   0   6  10    11743.01    13389.37    191.29 o 
   2   6  10    74756.95    72202.46    914.98 o 
   4   6  10    10090.39    10301.29    167.38 o 
   6   6  10     6989.43     6984.85    184.18 o 
   8   6  10     6674.23     6547.35    144.75 o 
  10   6  10      665.81      903.01    102.08 o 
  12   6  10     2349.38     2608.16    124.13 o 
  14   6  10     1548.04     1432.25    107.98 o 
  16   6  10    17295.18    17284.25    308.69 o 
  18   6  10    17672.63    17373.22    337.78 o 
  20   6  10        0.58     -113.36     75.57 o 
  22   6  10      267.46      268.16     90.04 o 
  24   6  10    12171.20    11675.67    261.49 o 
  26   6  10     2450.88     2576.90    175.24 o 
 -33   7  10      105.36        3.35    126.54 o 
 -31   7  10     3527.19     3543.62    209.84 o 
 -29   7  10     2831.43     2400.74    181.71 o 
 -27   7  10       96.46     -136.61    103.66 o 
 -25   7  10     1712.47     1890.13    137.02 o 
 -23   7  10     2990.92     3109.86    156.25 o 
 -21   7  10      860.82      811.12    106.51 o 
 -19   7  10     3511.64     3333.06    135.74 o 
 -17   7  10      444.99      613.51     82.57 o 
 -15   7  10     3027.17     3119.42    139.52 o 
 -13   7  10     1419.66     1739.95     83.38 o 
 -11   7  10     2582.43     2804.23    102.02 o 
  -9   7  10    13219.90    12519.26    236.08 o 
  -7   7  10    25303.66    25601.19    379.35 o 
  -5   7  10      980.72      760.65     76.13 o 
  -3   7  10     7377.62     7411.50    154.60 o 
  -1   7  10    22622.24    22070.41    307.32 o 
   1   7  10     7287.24     7794.66    220.02 o 
   3   7  10    23843.11    23349.61    460.90 o 
   5   7  10       23.79      -59.46     84.98 o 
   7   7  10     7939.46     7456.38    208.76 o 
   9   7  10     6094.22     5914.52    190.36 o 
  11   7  10    13728.09    12864.82    298.24 o 
  13   7  10    28474.10    28829.14    486.63 o 
  15   7  10     7447.46     7514.36    207.14 o 
  17   7  10     3423.42     3653.94    162.96 o 
  19   7  10       85.10      116.46     90.68 o 
  21   7  10      158.62      154.52     90.70 o 
  23   7  10     1259.32     1006.70    123.41 o 
  25   7  10     2410.86     2274.77    156.30 o 
 -32   8  10     1972.96     2336.09    194.36 o 
 -30   8  10     2703.20     3064.34    205.94 o 
 -28   8  10      837.48      854.41    145.89 o 
 -26   8  10     1388.25     1130.55    145.79 o 
 -24   8  10        5.34      -42.23    108.74 o 
 -22   8  10        4.55     -128.87     85.91 o 
 -20   8  10      690.85      609.30    107.03 o 
 -18   8  10       21.07       45.85     90.32 o 
 -16   8  10     1124.64     1550.19    113.75 o 
 -14   8  10     3798.45     4981.87    139.22 o 
 -12   8  10    27974.18    26442.13    401.19 o 
 -10   8  10     7771.91     7728.65    183.26 o 
  -8   8  10       82.61      -97.33     64.88 o 
  -6   8  10       36.51      -55.82     52.72 o 
  -4   8  10      575.86      826.27     99.81 o 
  -2   8  10        2.28      111.00     97.43 o 
   0   8  10    10090.50    10300.40    186.91 o 
   2   8  10    16127.03    15967.20    246.16 o 
   4   8  10     3427.51     3462.14    191.09 o 
   6   8  10      609.97      601.00    100.01 o 
   8   8  10     6982.41     6361.38    203.64 o 
  10   8  10       67.47       74.64     90.33 o 
  12   8  10       75.62      162.43    147.01 o 
  14   8  10     2937.53     3443.59    183.65 o 
  16   8  10      376.94      496.28    112.69 o 
  18   8  10     2561.09     2800.99    169.97 o 
  20   8  10       11.45     -115.30    103.58 o 
  22   8  10      126.50      -80.77    105.67 o 
 -29   9  10      140.04      139.73    133.72 o 
 -27   9  10       96.49      207.12    130.10 o 
 -25   9  10      658.72      551.47    135.22 o 
 -23   9  10     3875.95     3677.91    205.47 o 
 -21   9  10     2490.71     2883.58    161.71 o 
 -19   9  10     6342.83     6370.86    209.64 o 
 -17   9  10     3828.67     3742.03    143.09 o 
 -15   9  10     5136.48     5125.24    158.62 o 
 -13   9  10    12282.33    11867.86    238.44 o 
 -11   9  10    38277.45    36404.39    527.86 o 
  -9   9  10     1029.05     1051.65    100.05 o 
  -7   9  10    21563.87    21096.37    336.37 o 
  -5   9  10      249.94      154.94     68.70 o 
  -3   9  10     4158.69     4639.29    125.22 o 
  -1   9  10    18778.00    20461.35    403.52 o 
   1   9  10      687.64      921.52     85.08 o 
   3   9  10     6173.63     5605.11    333.69 o 
   5   9  10    10605.40     9631.14    335.22 o 
   7   9  10      147.41      113.60    164.12 o 
   9   9  10      174.04      -21.08    105.72 o 
  11   9  10     3072.92     3074.16    169.81 o 
  13   9  10     3355.36     3462.18    179.29 o 
  15   9  10    45835.96    43971.54    784.70 o 
  17   9  10     3338.56     3459.99    188.55 o 
  19   9  10      447.20      451.22    123.15 o 
  21   9  10       31.39       93.28    115.29 o 
 -26  10  10    10020.20    11009.92    349.36 o 
 -24  10  10      902.07     1208.87    156.98 o 
 -22  10  10       50.53     -109.74    113.59 o 
 -20  10  10        6.61     -116.50     98.86 o 
 -18  10  10     8226.04     8395.08    230.11 o 
 -16  10  10     1087.28     1236.99    105.44 o 
 -14  10  10     2685.82     2624.44    136.90 o 
 -12  10  10       53.81       17.48     79.32 o 
 -10  10  10      376.67      228.04     90.65 o 
  -8  10  10      319.34      361.81     91.57 o 
  -6  10  10       15.99     -106.03     70.69 o 
  -4  10  10     2406.51     3492.80    369.07 o 
  -2  10  10     1096.40     1526.29    187.39 o 
   0  10  10       30.17      325.81     86.13 o 
   2  10  10       98.06      453.05    118.69 o 
   4  10  10        9.27       47.88    106.28 o 
   6  10  10     6667.28     6225.98    213.52 o 
   8  10  10       93.61      -95.00     77.95 o 
  10  10  10        2.60     -146.56     97.71 o 
  12  10  10      579.32      488.63    119.00 o 
  14  10  10     8403.04     8873.17    272.03 o 
  16  10  10      321.69      189.37    117.83 o 
  18  10  10      249.31      221.10    159.16 o 
 -23  11  10     4683.54     5024.04    252.22 o 
 -21  11  10        7.87     -170.67    121.72 o 
 -19  11  10     3565.20     4046.83    215.64 o 
 -17  11  10      166.72      -21.41     85.44 o 
 -15  11  10      518.65      378.84    100.08 o 
 -13  11  10       52.36      -37.79     81.89 o 
 -11  11  10      454.75      307.10     87.89 o 
  -9  11  10     6171.27     5710.40    184.07 o 
  -7  11  10    28870.15    28371.61    610.56 o 
  -5  11  10     2691.33     2542.68    154.87 o 
  -3  11  10    12299.89    11797.54    307.91 o 
  -1  11  10     6250.81     7201.72    249.84 o 
   1  11  10      889.62     1204.03    142.55 o 
   3  11  10     6068.04     6863.77    249.37 o 
   5  11  10      292.87      382.68    113.73 o 
   7  11  10     8677.10     8402.57    256.54 o 
   9  11  10      393.37      460.47    166.21 o 
  11  11  10     4543.05     4306.32    203.92 o 
  13  11  10      390.05      359.85    125.27 o 
  15  11  10     1030.06     1449.89    157.88 o 
 -18  12  10       21.48      146.07    119.58 o 
 -16  12  10     1692.10     2046.50    138.71 o 
 -14  12  10       29.49      164.76     93.65 o 
 -12  12  10      111.12       99.93    101.85 o 
 -10  12  10     1790.94     1772.64    151.65 o 
  -8  12  10     1120.29     1133.84    153.41 o 
  -6  12  10       89.25      -49.13    117.63 o 
  -4  12  10      915.66     1341.64    153.64 o 
  -2  12  10     1236.03     1535.24    291.75 o 
   0  12  10      576.99      476.57    136.79 o 
   2  12  10      987.07     1480.17    184.27 o 
   4  12  10     3068.85     4007.03    277.88 o 
   6  12  10      651.09     1063.38    176.66 o 
   8  12  10     1979.92     2189.68    185.55 o 
  10  12  10     2204.73     2380.82    178.10 o 
 -11  13  10     3907.40     4155.00    213.88 o 
  -9  13  10     5053.64     5273.65    224.33 o 
  -7  13  10     4076.56     4263.81    232.85 o 
  -5  13  10       13.49      -10.42    186.88 o 
  -3  13  10     2508.87     2384.00    339.35 o 
  -1  13  10     3687.91     3231.03    260.11 o 
   1  13  10      499.64      332.15    174.55 o 
   3  13  10      329.71      232.30    165.77 o 
 -37   1  11      120.10       32.15     94.70 o 
 -35   1  11      168.44      -26.41     57.03 o 
 -33   1  11      158.49      -48.78     66.39 o 
 -31   1  11    22214.99    21425.97    300.26 o 
 -29   1  11      707.25      738.34     85.92 o 
 -27   1  11    27706.43    27609.43    352.86 o 
 -25   1  11     2040.38     2021.49     77.28 o 
 -23   1  11    43461.04    42397.22    494.99 o 
 -21   1  11    97510.07    94917.77   1098.68 o 
 -19   1  11      361.33      550.48     42.02 o 
 -17   1  11      633.72      541.28     37.31 o 
 -15   1  11    54265.41    54286.46    676.67 o 
 -13   1  11     6087.36     8301.47    127.51 o 
 -11   1  11      192.96      193.69     24.84 o 
  -9   1  11    37835.16    36009.61    677.62 o 
  -7   1  11       10.59      -41.54     27.69 o 
  -5   1  11    13139.82    15215.60    238.75 o 
  -3   1  11     2452.33     2020.12     83.02 o 
  -1   1  11     3393.20     4904.83    110.45 o 
   1   1  11     5500.80     5929.52    203.77 o 
   3   1  11    37623.23    38560.15    499.09 o 
   5   1  11      300.56      198.82     36.00 o 
   7   1  11   141220.66   135352.47   1576.05 o 
   9   1  11     4189.13     4124.31    110.96 o 
  11   1  11       23.85      -39.43     33.15 o 
  13   1  11    10504.10    10449.52    178.89 o 
  15   1  11     1142.95     1214.48     79.18 o 
  17   1  11    12703.26    12188.29    226.11 o 
  19   1  11      524.13      634.73     85.42 o 
  21   1  11     4311.40     4404.11    158.95 o 
  23   1  11      278.67      241.84     88.51 o 
  25   1  11       66.19       89.99     86.97 o 
  27   1  11       14.42       42.47    102.05 o 
  29   1  11    16243.03    16654.84    396.26 o 
 -38   2  11      915.31     1233.12    130.64 o 
 -36   2  11       40.36     -128.76     85.84 o 
 -34   2  11      131.98       79.66     83.82 o 
 -32   2  11     1628.08     1518.22     96.71 o 
 -30   2  11      430.03      363.49     72.90 o 
 -28   2  11    12166.13    12043.15    192.02 o 
 -26   2  11     9543.04     9460.53    169.90 o 
 -24   2  11      478.44      514.47     55.67 o 
 -22   2  11      135.10      139.10     40.06 o 
 -20   2  11     7861.86     7056.52    126.69 o 
 -18   2  11    10101.60     9500.74    147.33 o 
 -16   2  11     4041.09     3668.19     80.99 o 
 -14   2  11     4923.02     5594.38     94.07 o 
 -12   2  11   137434.73   147511.03   2092.55 o 
 -10   2  11     1955.52     2289.33     82.29 o 
  -8   2  11     1104.38     1341.44     63.01 o 
  -6   2  11      129.48      115.17     47.24 o 
  -4   2  11     1638.53     1499.80     46.24 o 
  -2   2  11    32248.70    31136.87    429.73 o 
   0   2  11    33238.80    32350.80    415.45 o 
   2   2  11     3395.89     3617.17    115.60 o 
   4   2  11    10134.21    10844.84    187.28 o 
   6   2  11      134.74       32.70     40.00 o 
   8   2  11    13398.61    13189.90    214.12 o 
  10   2  11      149.75      136.83     53.54 o 
  12   2  11     9971.61    10102.00    175.79 o 
  14   2  11        0.30        4.95     49.02 o 
  16   2  11      910.71      950.33     72.74 o 
  18   2  11       31.62      -24.46     54.46 o 
  20   2  11     6917.85     7330.26    288.99 o 
  22   2  11     5881.77     5315.11    176.19 o 
  24   2  11      520.78      399.51    104.66 o 
  26   2  11    20946.59    19383.23    421.62 o 
  28   2  11      205.53      349.05    116.06 o 
 -37   3  11        0.16       34.74    101.15 o 
 -35   3  11     6148.71     6067.21    211.88 o 
 -33   3  11      480.21      370.10    102.10 o 
 -31   3  11     2608.82     2483.73    128.64 o 
 -29   3  11     1676.81     1814.28     90.56 o 
 -27   3  11    21907.97    22412.04    324.91 o 
 -25   3  11     3159.85     2953.71    104.57 o 
 -23   3  11      511.46      527.15     49.89 o 
 -21   3  11    46279.76    46389.13    537.19 o 
 -19   3  11    18547.77    19635.28    250.98 o 
 -17   3  11     7654.16     7783.85    127.65 o 
 -15   3  11    33559.32    35338.86    503.85 o 
 -13   3  11    56162.69    64064.52   1098.41 o 
 -11   3  11   131206.23   128166.88   1836.03 o 
  -9   3  11      122.79      178.29     36.49 o 
  -7   3  11     3263.04     3072.02     94.11 o 
  -5   3  11    38550.71    32913.97    463.09 o 
  -3   3  11        6.52       -4.40     24.89 o 
  -1   3  11    31083.36    31160.09    403.19 o 
   1   3  11     7606.91     7068.49    120.65 o 
   3   3  11    97223.92   106290.40   1993.35 o 
   5   3  11     5124.55     6071.15    277.38 o 
   7   3  11    16815.08    16073.97    269.91 o 
   9   3  11      444.77      491.49     69.46 o 
  11   3  11     6190.43     6105.66    277.84 o 
  13   3  11    16353.42    15707.54    319.15 o 
  15   3  11     1700.58     1871.08     95.09 o 
  17   3  11     6679.33     6794.19    153.71 o 
  19   3  11     3568.61     3489.13    121.39 o 
  21   3  11      841.40      926.69    112.45 o 
  23   3  11       92.66        4.49     94.85 o 
  25   3  11    11027.81    10014.92    279.11 o 
  27   3  11      412.24      153.70    110.45 o 
  29   3  11     1689.71     2063.93    167.67 o 
 -36   4  11      295.83      197.50    124.21 o 
 -34   4  11       81.52       74.11    113.66 o 
 -32   4  11     3540.72     3613.21    193.17 o 
 -30   4  11     1508.68     1398.73    120.78 o 
 -28   4  11     1567.54     1384.22    117.49 o 
 -26   4  11     2302.90     2559.23    105.52 o 
 -24   4  11       20.46     -106.24     70.83 o 
 -22   4  11     4606.84     4494.26    119.93 o 
 -20   4  11      107.75      116.49     40.60 o 
 -18   4  11    39428.21    38803.97    478.07 o 
 -16   4  11    10967.91    10938.53    178.57 o 
 -14   4  11      651.09      535.47     41.09 o 
 -12   4  11      506.89      914.69     47.51 o 
 -10   4  11      166.79      183.06     31.52 o 
  -8   4  11    20332.51    18824.69    290.31 o 
  -6   4  11     1993.71     1953.48     68.50 o 
  -4   4  11      464.03      715.11     48.81 o 
  -2   4  11    12601.58    12111.28    176.44 o 
   0   4  11     6441.01     7548.00    124.52 o 
   2   4  11    19704.48    19601.69    273.83 o 
   4   4  11    72646.89    70469.66    892.79 o 
   6   4  11      781.59     1093.83    201.41 o 
   8   4  11     2465.22     2914.94    156.40 o 
  10   4  11     2642.30     2678.53    107.79 o 
  12   4  11     3114.90     3201.59    112.98 o 
  14   4  11     4403.14     4257.23    122.26 o 
  16   4  11     1709.52     1962.77     95.99 o 
  18   4  11       34.10        5.27     67.68 o 
  20   4  11     1242.88     1140.99     96.63 o 
  22   4  11     1382.15     1281.80    127.41 o 
  24   4  11     2068.32     2465.94    160.85 o 
  26   4  11     2628.88     2588.88    169.38 o 
  28   4  11      217.55      -39.72    108.95 o 
 -35   5  11     1342.84     1280.49    157.15 o 
 -33   5  11     1336.57     1071.91    144.09 o 
 -31   5  11     3830.63     3730.84    197.79 o 
 -29   5  11       27.66     -124.07     82.71 o 
 -27   5  11    35147.38    31095.24    562.31 o 
 -25   5  11     2946.32     2769.80    146.84 o 
 -23   5  11      295.13      456.55     66.51 o 
 -21   5  11     5818.78     6442.46    161.76 o 
 -19   5  11      160.25       83.17     53.76 o 
 -17   5  11    10797.48    11095.49    213.89 o 
 -15   5  11     8004.78     8069.70    146.50 o 
 -13   5  11      236.45      129.03     41.76 o 
 -11   5  11      166.48      266.87     36.61 o 
  -9   5  11    20685.54    19407.71    344.50 o 
  -7   5  11     7488.12     7836.66    152.83 o 
  -5   5  11    31709.17    29571.67    405.51 o 
  -3   5  11      277.17      363.92     45.85 o 
  -1   5  11    38553.61    41464.74    513.73 o 
   1   5  11      731.96      668.36     56.61 o 
   3   5  11     1443.09     1694.01     97.56 o 
   5   5  11     3882.32     4571.27    263.26 o 
   7   5  11    45054.53    46721.71    621.13 o 
   9   5  11     6818.14    13244.15    686.39 o 
  11   5  11     1368.73     1486.08    141.85 o 
  13   5  11    16243.28    16551.62    270.95 o 
  15   5  11       80.93      -75.91     66.41 o 
  17   5  11     2420.93     2109.56    114.20 o 
  19   5  11     7351.22     6852.18    182.14 o 
  21   5  11      271.64      100.16     81.91 o 
  23   5  11      257.07       38.51     90.03 o 
  25   5  11     3122.11     3245.30    182.75 o 
  27   5  11     1670.29     1621.81    159.20 o 
 -34   6  11      625.24      396.31    135.96 o 
 -32   6  11      147.97      182.74    121.86 o 
 -30   6  11     6614.05     6935.93    257.56 o 
 -28   6  11      528.76      621.17    115.44 o 
 -26   6  11    29049.54    26695.87    504.17 o 
 -24   6  11        0.64     -123.63    107.86 o 
 -22   6  11     2753.22     2754.56    141.83 o 
 -20   6  11     6164.93     5671.89    155.58 o 
 -18   6  11     1717.05     1623.21     93.14 o 
 -16   6  11       99.83       76.88     58.20 o 
 -14   6  11     5875.06     5460.11    131.07 o 
 -12   6  11    31395.51    30889.57    392.62 o 
 -10   6  11     3673.75     3673.25    101.32 o 
  -8   6  11       74.76       19.73     72.90 o 
  -6   6  11       97.58      125.62     45.38 o 
  -4   6  11     3286.74     3023.49     88.49 o 
  -2   6  11    37707.09    36067.21    460.89 o 
   0   6  11    42099.20    42758.60    506.07 o 
   2   6  11      479.36      500.04     80.29 o 
   4   6  11    41603.07    40553.42    644.33 o 
   6   6  11     1871.76     2054.97     99.59 o 
   8   6  11      330.04      635.57    135.20 o 
  10   6  11      121.12      -20.86     68.70 o 
  12   6  11    23817.89    22143.54    388.67 o 
  14   6  11     1459.82     1529.37    112.25 o 
  16   6  11    11152.59    10504.41    226.17 o 
  18   6  11       63.54       51.96     86.32 o 
  20   6  11      572.19      677.44     99.26 o 
  22   6  11      182.30      174.47     87.01 o 
  24   6  11     4457.05     4708.60    185.25 o 
  26   6  11     1290.74     1132.70    146.20 o 
 -33   7  11      144.84      119.22    127.39 o 
 -31   7  11     1146.62     1102.92    150.75 o 
 -29   7  11     1700.79     1697.06    165.36 o 
 -27   7  11     1162.58     1355.78    152.93 o 
 -25   7  11     5312.43     4781.23    186.94 o 
 -23   7  11     2147.05     1780.39    131.41 o 
 -21   7  11     3041.94     3037.42    150.35 o 
 -19   7  11        6.37     -118.42     78.94 o 
 -17   7  11    14269.83    13762.47    265.66 o 
 -15   7  11     4285.93     4231.85    127.71 o 
 -13   7  11     2570.01     2720.89    108.60 o 
 -11   7  11    14790.56    13625.82    235.78 o 
  -9   7  11     9124.75     8889.95    191.58 o 
  -7   7  11      445.53       84.78     79.65 o 
  -5   7  11     4970.23     5080.52    118.42 o 
  -3   7  11     3228.93     3301.55     98.58 o 
  -1   7  11     5683.59     5270.72    113.11 o 
   1   7  11      100.92      243.60    124.58 o 
   3   7  11    15958.99    16422.84    437.88 o 
   5   7  11     4755.33     4874.27    225.43 o 
   7   7  11     5199.63     5703.34    184.22 o 
   9   7  11    20410.03    19681.52    393.60 o 
  11   7  11     7354.48     8103.61    229.76 o 
  13   7  11     3145.43     3515.52    149.90 o 
  15   7  11     3463.60     3451.04    154.06 o 
  17   7  11    13381.64    12551.40    284.08 o 
  19   7  11     1051.17     1070.39    118.54 o 
  21   7  11      144.76      118.82    106.86 o 
  23   7  11        0.23     -138.67     94.51 o 
 -32   8  11      314.90      470.67    159.13 o 
 -30   8  11    12898.12    13156.98    382.22 o 
 -28   8  11       76.14       31.03    115.40 o 
 -26   8  11       35.94     -107.04    113.12 o 
 -24   8  11      776.05      629.04    111.86 o 
 -22   8  11     3767.78     3426.48    166.02 o 
 -20   8  11     1716.60     1582.60    126.59 o 
 -18   8  11    37668.86    38405.59    663.55 o 
 -16   8  11        8.43      372.52     95.56 o 
 -14   8  11    57197.16    56078.70    714.16 o 
 -12   8  11     3986.52     4346.89    171.77 o 
 -10   8  11     4393.00     3842.54    154.57 o 
  -8   8  11     8137.28     7678.55    186.93 o 
  -6   8  11     4706.57     5284.87    128.06 o 
  -4   8  11       61.46       99.41     56.39 o 
  -2   8  11    15197.70    14846.01    234.56 o 
   0   8  11    10818.16    10994.58    230.57 o 
   2   8  11     7264.75     7280.53    272.59 o 
   4   8  11     6788.53     6085.23    280.17 o 
   6   8  11      804.54      624.90    109.49 o 
   8   8  11     3359.54     4002.70    197.93 o 
  10   8  11      489.94      366.67    101.13 o 
  12   8  11       52.11     1540.34    576.91 o 
  14   8  11       53.63      130.85     99.58 o 
  16   8  11    22128.38    21529.49    451.34 o 
  18   8  11     3764.12     3988.14    194.27 o 
  20   8  11     5376.63     5468.21    217.90 o 
  22   8  11     1720.88     1879.18    160.97 o 
 -29   9  11       30.91      148.00    134.80 o 
 -27   9  11       33.30      -73.00    123.69 o 
 -25   9  11      363.17      474.83    135.32 o 
 -23   9  11      358.78      370.25    110.32 o 
 -21   9  11      289.50      212.99    113.02 o 
 -19   9  11      580.90      233.54    104.11 o 
 -17   9  11     8374.51     8623.59    256.82 o 
 -15   9  11     6900.79     6280.72    172.76 o 
 -13   9  11     6445.36     6040.28    167.94 o 
 -11   9  11      555.72      729.16     87.00 o 
  -9   9  11     3309.51     2979.96    135.39 o 
  -7   9  11        5.97      123.00     69.43 o 
  -5   9  11     5260.18     4934.87    139.46 o 
  -3   9  11        2.55      156.84     61.70 o 
  -1   9  11     1346.09     2290.78    141.48 o 
   1   9  11     2454.60     3001.02    135.88 o 
   3   9  11     1435.42     1605.55    127.28 o 
   5   9  11      255.00      218.26    181.72 o 
   7   9  11     2036.51     2077.40    142.37 o 
   9   9  11     1962.90     2129.61    148.55 o 
  11   9  11    22082.55    20176.93    427.21 o 
  13   9  11    11550.22    11557.97    303.76 o 
  15   9  11     2268.61     3683.84    416.26 o 
  17   9  11      603.18      866.07    131.34 o 
  19   9  11       19.55       -0.70    110.21 o 
 -26  10  11      682.31      972.69    182.93 o 
 -24  10  11       36.20      -44.11    120.66 o 
 -22  10  11      654.02      468.83    135.40 o 
 -20  10  11      953.52      781.19    125.07 o 
 -18  10  11    11815.84    10876.18    284.75 o 
 -16  10  11      204.62      172.75     83.08 o 
 -14  10  11     2655.76     2485.79    136.46 o 
 -12  10  11     1803.98     1820.48    114.76 o 
 -10  10  11     4346.49     4093.25    157.92 o 
  -8  10  11    15244.90    15289.71    341.96 o 
  -6  10  11     6977.36     6445.92    166.78 o 
  -4  10  11     2552.53     2276.25    185.61 o 
  -2  10  11    23964.51    22279.86    431.56 o 
   0  10  11      269.46      192.29    108.25 o 
   2  10  11      139.32      176.47     99.80 o 
   4  10  11    18857.80    18092.18    392.51 o 
   6  10  11      447.68      436.25    111.56 o 
   8  10  11     5077.73     4854.38    218.10 o 
  10  10  11     1945.77     1849.67    151.51 o 
  12  10  11      726.57     1018.01    135.59 o 
  14  10  11      602.37      890.15    224.74 o 
  16  10  11    11184.42    10348.09    302.88 o 
  18  10  11      263.41      195.48    120.85 o 
 -23  11  11     2501.64     2456.59    200.00 o 
 -21  11  11     1123.43     1012.02    156.40 o 
 -19  11  11      461.88      588.40    122.79 o 
 -17  11  11       42.81       25.43     88.10 o 
 -15  11  11      530.49      613.87    108.26 o 
 -13  11  11     1362.65     1299.06    111.92 o 
 -11  11  11       12.98      -74.96     84.53 o 
  -9  11  11     1254.96     1183.55    114.84 o 
  -7  11  11     1673.26     1848.36    199.03 o 
  -5  11  11     3405.30     3322.45    247.33 o 
  -3  11  11     3226.57     3762.14    169.76 o 
  -1  11  11     1880.37     2486.37    169.97 o 
   1  11  11      326.35      455.17    123.28 o 
   3  11  11     3178.89     2881.96    183.16 o 
   5  11  11      221.99       81.20    105.90 o 
   7  11  11     1969.58     2112.94    156.62 o 
   9  11  11     2109.45     2462.62    187.19 o 
  11  11  11       91.32      -34.69    110.97 o 
  13  11  11       79.34       29.26    118.07 o 
 -18  12  11     9472.95     9057.33    308.03 o 
 -16  12  11       67.01      -35.95     93.90 o 
 -14  12  11    13632.16    14379.91    296.53 o 
 -12  12  11     1551.47     1599.51    150.75 o 
 -10  12  11      115.33      170.61    121.81 o 
  -8  12  11     1661.65     1960.73    176.03 o 
  -6  12  11     2752.36     2872.52    194.61 o 
  -4  12  11     1824.20     1719.12    250.58 o 
  -2  12  11      139.88      301.83    158.25 o 
   0  12  11       14.75       69.03    147.25 o 
   2  12  11     2042.29     2774.91    196.34 o 
   4  12  11     9189.86    10598.84    378.79 o 
   6  12  11     5737.00     5647.95    245.06 o 
   8  12  11      633.15      483.30    144.15 o 
  10  12  11     1556.34     1846.15    166.57 o 
 -11  13  11     2483.43     2912.11    191.36 o 
  -9  13  11     7887.27     8464.26    307.52 o 
  -7  13  11     4751.49     5113.43    249.17 o 
  -5  13  11     2466.34     2758.80    299.55 o 
  -3  13  11        3.67      -35.06    158.02 o 
  -1  13  11      318.48      215.71    170.51 o 
   1  13  11      183.47       43.13    170.24 o 
 -36   0  12     1027.62     1018.33    144.75 o 
 -34   0  12     8482.90     8696.79    229.31 o 
 -32   0  12      810.81      734.86    114.82 o 
 -30   0  12    28786.93    28584.86    499.53 o 
 -28   0  12     1879.47     1865.78    115.44 o 
 -26   0  12    51387.16    50580.90    877.87 o 
 -24   0  12    13309.33    13664.66    293.16 o 
 -22   0  12     4584.95     4397.26    226.31 o 
 -20   0  12    22195.46    23498.89    429.44 o 
 -18   0  12    12727.60    12267.60    246.57 o 
 -16   0  12    54423.58    50091.46    831.39 o 
 -14   0  12    16441.47    15252.75    327.58 o 
 -12   0  12    10119.55    11557.18    254.78 o 
 -10   0  12     1419.14     1601.81     71.06 o 
  -8   0  12   120770.91   117441.14   2635.80 o 
  -6   0  12       25.73       21.69     52.68 o 
  -4   0  12    43838.24    39911.82    776.11 o 
  -2   0  12    16065.16    16833.18    981.91 o 
   0   0  12   213311.06   214984.00   4033.44 o 
   2   0  12    41716.68    38755.90    661.66 o 
   4   0  12    17086.87    15615.54    295.45 o 
   6   0  12     9597.69     9482.06    201.76 o 
   8   0  12     2947.94     2307.94     98.15 o 
  10   0  12       28.56       -3.72     46.10 o 
  12   0  12     5638.67     5798.38    146.72 o 
  14   0  12    30178.44    28887.81    548.45 o 
  16   0  12     1434.28     1490.24    378.04 o 
  18   0  12    15860.18    15201.35    421.38 o 
  20   0  12      719.45      948.24    139.12 o 
  22   0  12     3358.08     3533.38    214.37 o 
  24   0  12       80.86      -22.42    116.76 o 
  26   0  12    12508.53    10987.31    386.83 o 
  28   0  12     3471.67     3225.69    243.21 o 
 -37   1  12      561.12      680.26    134.96 o 
 -35   1  12      461.74      385.53     91.83 o 
 -33   1  12       85.73       -0.54     62.73 o 
 -31   1  12     4070.85     3957.27    113.77 o 
 -29   1  12     2295.03     2421.48     92.28 o 
 -27   1  12    43442.81    42055.03    502.87 o 
 -25   1  12     2933.09     2977.77     89.78 o 
 -23   1  12     7614.70     7278.83    133.79 o 
 -21   1  12        0.89       94.62     39.68 o 
 -19   1  12    14437.20    16215.91    220.76 o 
 -17   1  12       76.54       20.18     29.67 o 
 -15   1  12      802.78      588.59     37.07 o 
 -13   1  12      451.00      498.88     35.74 o 
 -11   1  12     8083.58     7904.83    168.87 o 
  -9   1  12      126.28       93.64     34.21 o 
  -7   1  12     4278.17     4351.20    109.13 o 
  -5   1  12    54132.09    53379.00   1211.42 o 
  -3   1  12    15581.29    15710.46    436.32 o 
  -1   1  12     2155.31     3005.70    176.62 o 
   1   1  12      712.79      601.11     57.39 o 
   3   1  12    12428.76    12466.61    456.50 o 
   5   1  12     4935.06     4422.04     94.78 o 
   7   1  12    27315.70    28959.50    368.95 o 
   9   1  12     4899.55     5599.34    121.36 o 
  11   1  12     2340.06     2498.79     71.67 o 
  13   1  12      631.84      551.34     56.45 o 
  17   1  12     9436.04     9848.50    222.24 o 
  19   1  12     2520.58     2897.18    161.43 o 
  21   1  12        1.69      -91.91     75.33 o 
  23   1  12     2653.79     2639.98    141.27 o 
  25   1  12     4630.44     4221.67    172.95 o 
  27   1  12     2098.85     1633.32    150.03 o 
  29   1  12      233.35      226.91    119.75 o 
 -38   2  12     8842.74     9788.78    272.70 o 
 -36   2  12       88.30      125.58     99.60 o 
 -34   2  12      672.88      715.03     94.53 o 
 -32   2  12     5018.48     5138.56    206.33 o 
 -30   2  12     3417.17     3586.96    133.17 o 
 -28   2  12    30016.24    28739.71    389.78 o 
 -26   2  12    57546.14    56052.16    686.62 o 
 -24   2  12     9673.39     9043.60    170.70 o 
 -22   2  12    49492.13    49333.27    600.07 o 
 -20   2  12     2393.29     2747.58     77.29 o 
 -18   2  12     4520.34     4566.80     95.59 o 
 -16   2  12    14762.24    12898.41    188.92 o 
 -14   2  12    13096.44    13244.61    178.77 o 
 -12   2  12    16092.08    18299.52    339.06 o 
 -10   2  12      478.46      343.79     72.45 o 
  -8   2  12     3612.14     4718.86    119.74 o 
  -6   2  12    22143.79    21719.39    397.85 o 
  -4   2  12     4561.82     5593.48    111.97 o 
  -2   2  12       85.31       27.82     26.61 o 
   0   2  12    10702.73    10154.42    344.25 o 
   2   2  12        8.67      -40.98     27.32 o 
   4   2  12    33838.58    34490.64    494.98 o 
   6   2  12     2081.86     1959.97     74.40 o 
   8   2  12    47007.52    47081.54    980.31 o 
  10   2  12       43.14      -68.58     49.49 o 
  12   2  12    20405.90    20074.23    291.62 o 
  14   2  12    47025.19    46495.18    599.84 o 
  16   2  12       83.63       43.72     54.53 o 
  18   2  12     8959.98     9410.82    220.85 o 
  20   2  12       64.74      158.77     78.41 o 
  22   2  12      607.25      711.59    101.51 o 
  24   2  12      171.66      -15.87     94.09 o 
  26   2  12      189.95      149.03    106.06 o 
  28   2  12     3213.04     2703.20    177.68 o 
 -37   3  12      778.42     1060.40    137.03 o 
 -35   3  12      882.74     1249.74    127.37 o 
 -33   3  12      173.44      170.11     83.37 o 
 -31   3  12      947.55     1209.38    103.89 o 
 -29   3  12     4203.61     3904.60    162.30 o 
 -27   3  12     2121.80     1799.20     91.21 o 
 -25   3  12      350.39      384.12     61.07 o 
 -23   3  12     2635.81     2367.99     76.54 o 
 -21   3  12     3446.47     3672.61     87.00 o 
 -19   3  12     1417.18     1644.10     61.93 o 
 -17   3  12    24555.71    24299.61    294.87 o 
 -15   3  12    21334.49    20238.08    283.51 o 
 -13   3  12      398.96      495.48     46.05 o 
 -11   3  12     8480.63     8627.35    173.59 o 
  -9   3  12    16315.03    16550.30    291.29 o 
  -7   3  12    32709.12    31409.54    499.16 o 
  -5   3  12     5109.28     4846.94    102.12 o 
  -3   3  12     4756.76     4395.31     87.66 o 
  -1   3  12       87.49       75.18     48.89 o 
   1   3  12    42178.93    42460.34    541.14 o 
   3   3  12       35.71      -49.00     62.47 o 
   5   3  12    63410.07    63284.07    881.54 o 
   7   3  12       21.34        0.44     60.32 o 
   9   3  12     1757.44     2105.97     94.12 o 
  11   3  12     7442.27     7057.60    154.57 o 
  13   3  12     9537.88    10110.46    184.46 o 
  15   3  12     1460.04     1672.46     87.37 o 
  17   3  12      595.98      908.24     77.25 o 
  19   3  12       25.35       -7.24     62.80 o 
  21   3  12    10221.70     9972.28    265.97 o 
  23   3  12      410.04      223.55    100.11 o 
  25   3  12        9.48     -129.80     99.03 o 
  27   3  12      435.91      237.56    117.70 o 
 -38   4  12    14897.14    17083.71    501.16 o 
 -36   4  12       33.68     -129.05    114.97 o 
 -34   4  12     5349.95     4898.16    223.93 o 
 -32   4  12        7.52      -83.48     86.85 o 
 -30   4  12     1587.62     1599.60    127.02 o 
 -28   4  12      904.42      563.13     98.77 o 
 -26   4  12     5107.29     5452.33    183.20 o 
 -24   4  12     1164.86     1370.37     94.29 o 
 -22   4  12     5968.46     6931.72    147.91 o 
 -20   4  12     3082.81     3191.47     85.95 o 
 -18   4  12    10041.80    11178.46    186.65 o 
 -16   4  12    19975.38    19658.06    304.27 o 
 -14   4  12    15966.82    17204.51    268.19 o 
 -12   4  12     4593.69     4394.89     99.50 o 
 -10   4  12       16.57      -11.30     44.32 o 
  -8   4  12    37166.66    34921.88    500.59 o 
  -6   4  12       11.06      -13.61     33.30 o 
  -4   4  12   106841.83   106019.09   1416.22 o 
  -2   4  12    16737.37    17863.38    421.68 o 
   0   4  12     8897.44     8300.67    140.79 o 
   2   4  12     4192.84     4026.98    302.12 o 
   6   4  12     3189.16     4054.26    251.71 o 
   8   4  12    67050.30    65350.21    923.35 o 
  10   4  12     3656.14     3724.23    123.53 o 
  12   4  12      159.53      202.45     73.97 o 
  14   4  12     4740.79     4766.57    130.27 o 
  16   4  12        6.03       16.11     59.25 o 
  18   4  12     9531.25     9447.37    208.56 o 
  20   4  12      466.11      487.96     86.64 o 
  22   4  12     1825.34     1703.15    181.88 o 
  24   4  12      771.91      825.43    124.96 o 
  26   4  12     2534.04     2485.42    203.30 o 
 -37   5  12     2478.14     2930.07    204.37 o 
 -35   5  12      788.12      554.14    136.75 o 
 -33   5  12     1255.47     1257.54    149.69 o 
 -31   5  12      806.05      603.18    128.30 o 
 -29   5  12     2810.32     3422.57    165.14 o 
 -27   5  12      971.61      614.22    126.18 o 
 -25   5  12    16754.76    15941.37    338.72 o 
 -23   5  12     3573.28     3882.02    157.60 o 
 -21   5  12     8131.74     7691.32    178.49 o 
 -19   5  12       70.80        2.27     51.64 o 
 -17   5  12    16034.22    15998.76    277.20 o 
 -15   5  12     3950.78     4333.88    106.74 o 
 -13   5  12     7456.25     6907.89    130.06 o 
 -11   5  12    18511.83    17680.80    256.89 o 
  -9   5  12    24222.61    23519.98    360.77 o 
  -7   5  12    27539.37    26414.58    427.48 o 
  -5   5  12     2014.85     1813.94     69.70 o 
  -3   5  12     7367.49     8105.38    147.23 o 
  -1   5  12    26832.09    26744.77    370.67 o 
   1   5  12    27595.72    29664.40    407.06 o 
   3   5  12     2984.17     7873.68    384.23 o 
   5   5  12    23002.83    23236.54    337.70 o 
   7   5  12      236.92      976.08    179.72 o 
   9   5  12    14383.35    15158.34    485.45 o 
  11   5  12     6303.48     6223.41    137.28 o 
  13   5  12    22777.27    21953.82    337.67 o 
  15   5  12     1203.95     1329.99     97.55 o 
  17   5  12     9347.45     9148.08    207.23 o 
  19   5  12     2447.70     2601.05    128.75 o 
  21   5  12     2320.10     2277.21    128.15 o 
  23   5  12     3165.61     3613.83    186.89 o 
  25   5  12     1134.64     1209.73    147.31 o 
 -34   6  12      432.28      539.81    173.98 o 
 -32   6  12     1804.41     1515.72    160.16 o 
 -30   6  12     7586.82     7530.50    268.69 o 
 -28   6  12     9109.55     8585.60    247.48 o 
 -26   6  12    41653.04    38106.41    667.94 o 
 -24   6  12     1196.59     1121.32    115.39 o 
 -22   6  12       40.95       92.25     84.82 o 
 -20   6  12      163.76      230.37     85.79 o 
 -18   6  12    11319.85    12026.94    235.68 o 
 -16   6  12      438.20      525.08     67.41 o 
 -14   6  12     1818.57     1812.50     83.84 o 
 -12   6  12    18736.80    18241.98    252.85 o 
 -10   6  12      733.91      587.87     66.22 o 
  -8   6  12     3098.95     3080.18    111.11 o 
  -6   6  12     1201.89     1217.48     68.36 o 
  -4   6  12     4451.67     4176.76    108.19 o 
  -2   6  12     1607.45     1836.08    120.35 o 
   0   6  12     4552.04     5601.72    314.95 o 
   2   6  12      912.30     1375.84    145.33 o 
   4   6  12      973.86      797.83    113.32 o 
   6   6  12     6138.33     6622.48    210.75 o 
   8   6  12     3316.56     3747.59    195.04 o 
  10   6  12     1520.07     1543.84    105.78 o 
  12   6  12    36137.72    34800.54    558.52 o 
  14   6  12    31542.72    30661.28    509.59 o 
  16   6  12        8.66      -55.21     71.35 o 
  18   6  12     5073.83     4841.60    160.84 o 
  20   6  12      151.01      164.02     85.73 o 
  22   6  12        5.19      -22.26     84.45 o 
  24   6  12     2389.70     2664.88    176.27 o 
 -33   7  12     4879.43     5348.25    250.05 o 
 -31   7  12      529.17      532.09    138.42 o 
 -29   7  12     3263.74     3019.31    195.47 o 
 -27   7  12      293.42      374.96    106.15 o 
 -25   7  12    12400.75    12264.59    299.55 o 
 -23   7  12      411.36      453.64    102.85 o 
 -21   7  12      750.98      682.98    104.23 o 
 -19   7  12     1953.74     2048.91    129.71 o 
 -17   7  12    32795.62    32311.00    564.95 o 
 -15   7  12    44644.14    41675.52    577.00 o 
 -13   7  12    82896.51    80593.73   1123.43 o 
 -11   7  12     6687.11     6519.31    158.75 o 
  -9   7  12    20455.75    19398.66    330.78 o 
  -7   7  12    12214.75    12007.83    225.94 o 
  -5   7  12     1665.81     2084.36     83.01 o 
  -3   7  12     6620.33     7185.81    158.40 o 
  -1   7  12     6422.16     7364.17    305.62 o 
   1   7  12    25644.26    26265.82    357.06 o 
   3   7  12     3892.36     3724.17    135.05 o 
   5   7  12    19852.51    20233.37    496.10 o 
   7   7  12      583.40      676.56     97.73 o 
   9   7  12       40.97      303.46    122.69 o 
  11   7  12    19587.46    19908.79    365.84 o 
  13   7  12      249.24      398.70     92.71 o 
  15   7  12      177.46      150.07     91.22 o 
  17   7  12    12948.55    12635.23    286.51 o 
  19   7  12     1347.93     1459.38    125.32 o 
  21   7  12     7682.45     7404.74    223.27 o 
  23   7  12      147.21      235.65    161.21 o 
 -32   8  12     2081.97     2571.50    203.12 o 
 -30   8  12      617.06      620.99    146.79 o 
 -28   8  12     4260.18     4150.35    282.30 o 
 -26   8  12     1935.52     1880.34    165.18 o 
 -24   8  12     1407.29     1334.74    131.15 o 
 -22   8  12      209.29      146.81     98.30 o 
 -20   8  12       93.95      -16.48     91.25 o 
 -18   8  12     2110.41     2207.59    151.76 o 
 -16   8  12    60285.45    59160.55    868.44 o 
 -14   8  12     7581.06     8023.43    201.91 o 
 -12   8  12     1873.45     2092.70    112.83 o 
 -10   8  12     7620.22     7851.49    212.58 o 
  -8   8  12     3694.33     3588.89    120.12 o 
  -6   8  12     6982.74     7410.57    153.66 o 
  -4   8  12      839.78      794.20     71.08 o 
  -2   8  12      158.27      106.39     56.53 o 
   0   8  12     6834.87     6843.43    145.31 o 
   2   8  12      975.03      776.62     98.88 o 
   4   8  12      876.29      723.33    133.54 o 
   6   8  12      288.08      407.32    110.76 o 
   8   8  12     3125.82     3712.22    284.12 o 
  10   8  12     8383.60     7993.92    235.82 o 
  12   8  12      820.41      729.28    160.93 o 
  14   8  12     1800.15     2054.48    148.05 o 
  16   8  12     3027.01     3278.85    177.62 o 
  18   8  12       59.71      -63.50    102.03 o 
  20   8  12       27.94       28.76    107.60 o 
  22   8  12      520.91      962.62    212.46 o 
 -29   9  12    13825.18    14410.47    619.44 o 
 -27   9  12     1411.20     1418.27    199.03 o 
 -25   9  12     4082.94     4596.67    228.35 o 
 -23   9  12       21.43     -109.19     96.14 o 
 -21   9  12     3519.40     3713.24    176.54 o 
 -19   9  12     1414.77     1244.81    127.69 o 
 -17   9  12    17744.49    17334.81    334.35 o 
 -15   9  12        9.59      -22.27     79.20 o 
 -13   9  12     6214.72     5797.59    207.63 o 
 -11   9  12    16405.05    16063.20    313.44 o 
  -9   9  12    17905.84    16758.46    288.48 o 
  -7   9  12     4639.21     5315.33    277.47 o 
  -5   9  12     2766.09     3312.98    119.73 o 
  -3   9  12     2345.81     2427.96     99.20 o 
  -1   9  12    32578.22    32927.98    447.76 o 
   1   9  12     1882.38     1934.10    133.01 o 
   3   9  12     1700.27     1212.99    119.75 o 
   5   9  12    22460.08    20125.54    745.25 o 
   7   9  12    10236.39    10274.77    272.27 o 
   9   9  12      483.84      495.18    136.71 o 
  11   9  12      192.20      721.24    270.59 o 
  13   9  12     6637.66     6391.80    226.38 o 
  15   9  12     9324.40     9200.94    274.86 o 
  17   9  12    13108.35    12843.01    336.02 o 
  19   9  12      253.35      210.88    120.84 o 
 -26  10  12     1166.32     1201.11    167.98 o 
 -24  10  12        4.32      -19.20    120.88 o 
 -22  10  12     1949.45     1958.69    152.70 o 
 -20  10  12      489.43      645.36    119.87 o 
 -18  10  12     2203.18     2571.21    158.39 o 
 -16  10  12      364.42      308.72     92.25 o 
 -14  10  12      935.32      866.92    106.43 o 
 -12  10  12     3509.60     3664.03    156.98 o 
 -10  10  12     1752.66     2059.73    126.22 o 
  -8  10  12       41.00       10.37     81.19 o 
  -6  10  12     2010.90     2342.36    115.64 o 
  -4  10  12     2708.65     3078.40    152.05 o 
  -2  10  12       78.87      511.14    125.82 o 
   0  10  12     5580.40     5522.57    282.66 o 
   2  10  12     2757.35     2504.42    154.46 o 
   4  10  12      241.60      199.07    132.55 o 
   6  10  12      924.57      581.23    117.62 o 
   8  10  12      629.99      808.04    120.13 o 
  10  10  12       16.95       -1.51    104.65 o 
  12  10  12       92.07      107.35    109.81 o 
  14  10  12     3347.52     3869.94    198.99 o 
  16  10  12     3868.66     3981.92    209.18 o 
 -23  11  12      879.75      957.69    160.61 o 
 -21  11  12        6.66     -182.12    121.41 o 
 -19  11  12      176.25      281.01    113.92 o 
 -17  11  12     6019.64     5611.10    190.57 o 
 -15  11  12      891.68      836.35    112.52 o 
 -13  11  12    13656.28    13863.49    279.24 o 
 -11  11  12     3783.99     3920.13    162.91 o 
  -9  11  12      450.06      317.83    106.81 o 
  -7  11  12     6366.24     6200.37    241.79 o 
  -5  11  12     1293.65     1682.75    158.37 o 
  -3  11  12     1335.85     1730.66    234.18 o 
  -1  11  12     1913.01     1815.29    157.61 o 
   1  11  12      234.05      256.03    119.64 o 
   3  11  12      272.04      406.25    124.89 o 
   5  11  12     5424.17     4875.18    225.99 o 
   7  11  12     2271.15     2567.33    169.85 o 
   9  11  12     3177.47     2981.09    199.65 o 
  11  11  12     1388.94     1249.97    148.74 o 
  13  11  12     1090.37     1408.46    157.86 o 
 -18  12  12      359.75      223.49    121.79 o 
 -16  12  12      264.68       71.25    105.75 o 
 -14  12  12       87.70       37.21     95.05 o 
 -12  12  12     1026.69     1223.62    143.31 o 
 -10  12  12     4354.45     4754.74    227.79 o 
  -8  12  12      472.79      488.43    137.63 o 
  -6  12  12     2867.91     2934.20    195.97 o 
  -4  12  12      783.03      692.89    254.09 o 
  -2  12  12       92.89       71.98    148.27 o 
   0  12  12      490.07      541.27    164.23 o 
   2  12  12      397.05      459.28    162.86 o 
   4  12  12      265.91      632.24    141.25 o 
   6  12  12      189.27      331.82    189.26 o 
   8  12  12      115.33      -32.09    125.83 o 
 -11  13  12      701.50      932.52    146.64 o 
  -9  13  12       46.34      165.87    139.93 o 
  -7  13  12     2974.15     3059.56    310.03 o 
  -5  13  12      815.81      712.97    226.33 o 
  -3  13  12     1366.01     1017.50    196.72 o 
  -1  13  12     2620.80     2847.92    256.30 o 
 -39   1  13     1183.18      991.57    331.56 o 
 -37   1  13    14351.23    14543.81    303.72 o 
 -35   1  13       67.67       -7.02     89.84 o 
 -33   1  13       22.66      -98.44     65.63 o 
 -31   1  13     5930.38     6036.10    134.92 o 
 -29   1  13    37442.86    37519.08    460.66 o 
 -27   1  13     6601.04     6501.83    131.78 o 
 -25   1  13    86910.85    84001.56    987.66 o 
 -23   1  13    11252.96    11177.53    176.26 o 
 -21   1  13    71052.34    70591.26    826.99 o 
 -19   1  13    14996.37    15564.47    228.28 o 
 -17   1  13    11638.66    12922.13    191.59 o 
 -15   1  13    19792.72    18968.67    281.28 o 
 -13   1  13    11476.99    13388.64    206.22 o 
 -11   1  13      439.48      377.68     51.51 o 
  -9   1  13      387.54      344.43     44.49 o 
  -7   1  13      647.59      524.35     32.50 o 
  -5   1  13      730.28      737.76     41.83 o 
  -3   1  13   139628.72   130188.09   1681.14 o 
  -1   1  13     9737.59     9820.90    216.10 o 
   1   1  13   156550.92   154305.27   1903.86 o 
   3   1  13    22065.57    20992.85    291.65 o 
   5   1  13      202.19      144.15     39.30 o 
   7   1  13    31602.70    33283.89    455.32 o 
   9   1  13    14247.18    14582.02    233.65 o 
  11   1  13     5955.91     6059.78    141.97 o 
  13   1  13    17511.93    16754.51    254.99 o 
  15   1  13     4185.26     5539.12    283.81 o 
  17   1  13      216.75      324.74     77.55 o 
  19   1  13    10105.31     9253.11    224.14 o 
  21   1  13     1756.40     1963.63    124.77 o 
  23   1  13     6179.40     5929.63    191.94 o 
  25   1  13     5826.31     5872.95    199.40 o 
  27   1  13     9299.41     9225.66    279.93 o 
 -38   2  13     7176.17     7563.90    272.20 o 
 -36   2  13      424.05      315.66    118.33 o 
 -34   2  13     2750.02     3010.44    175.61 o 
 -32   2  13      691.56      752.38    144.96 o 
 -30   2  13     4336.87     4078.81    140.32 o 
 -28   2  13      139.95      134.28     52.94 o 
 -26   2  13      671.18      868.90     61.77 o 
 -24   2  13    10507.44     9673.07    165.44 o 
 -22   2  13     2561.56     3094.20     87.09 o 
 -20   2  13      117.80      163.30     37.91 o 
 -18   2  13     1008.40     1449.41     67.00 o 
 -16   2  13     5665.85     5368.53     94.10 o 
 -14   2  13    49629.18    57133.75    781.44 o 
 -12   2  13    39116.09    38721.46    656.81 o 
 -10   2  13     6557.71     6308.10    165.93 o 
  -8   2  13     7659.71     7493.60    194.41 o 
  -6   2  13     1811.76     1596.57     69.87 o 
  -4   2  13     1303.38     1161.79     47.17 o 
  -2   2  13    28857.14    29175.20    409.77 o 
   0   2  13       86.87      183.01     91.41 o 
   2   2  13     4048.02     3149.22    103.72 o 
   4   2  13     3725.67     4090.91    106.46 o 
   6   2  13    20604.08    21239.59    654.29 o 
   8   2  13     9350.58     9307.80    512.66 o 
  10   2  13    12228.19    12899.56    300.33 o 
  12   2  13     3634.94     3558.76    103.91 o 
  14   2  13     1785.27     2327.97     92.74 o 
  16   2  13     6397.77     6152.73    144.02 o 
  18   2  13     3229.44     2944.28    134.41 o 
  20   2  13        0.14      216.21    156.26 o 
  22   2  13     2532.31     2503.16    148.89 o 
  24   2  13     2368.05     2379.78    169.19 o 
  26   2  13     1332.05     1270.14    140.97 o 
  28   2  13      312.49      214.51    119.33 o 
 -37   3  13    14530.79    14198.73    384.63 o 
 -35   3  13      146.91       31.73    110.25 o 
 -33   3  13      754.95      769.97    109.69 o 
 -31   3  13    12115.54    12296.18    292.50 o 
 -29   3  13     3672.45     3366.43    152.79 o 
 -27   3  13      975.46      952.77     85.04 o 
 -25   3  13    18481.04    16669.33    315.33 o 
 -23   3  13     1169.57     1187.83     57.06 o 
 -21   3  13    14193.46    13595.68    202.29 o 
 -19   3  13    32942.54    35904.93    421.41 o 
 -17   3  13    23430.97    24265.37    310.44 o 
 -15   3  13     8890.43     6754.44    140.57 o 
 -13   3  13       78.25      383.43     48.60 o 
 -11   3  13    32866.53    32236.03    503.92 o 
  -9   3  13     2036.93     1661.29     79.47 o 
  -7   3  13    20599.73    18225.09    312.85 o 
  -5   3  13     5326.30     5131.41     96.63 o 
  -3   3  13    57412.89    54732.37    685.42 o 
  -1   3  13     3124.83     3539.36    164.16 o 
   1   3  13    21822.43    20033.16    277.23 o 
   3   3  13    11151.33    13232.76    451.63 o 
   5   3  13     2825.31     4112.09    311.71 o 
   7   3  13    46707.00    45710.85    615.89 o 
   9   3  13     1654.73     1679.98     82.42 o 
  11   3  13      205.19      294.39     61.38 o 
  13   3  13     1106.84     1124.54     76.44 o 
  15   3  13      501.10      572.35     68.15 o 
  17   3  13     3434.62     4760.58    378.29 o 
  19   3  13      292.02      194.15     81.47 o 
  21   3  13     7105.23     7593.08    233.66 o 
  23   3  13     1157.20     1072.34    127.94 o 
  25   3  13     3215.33     3492.85    187.51 o 
  27   3  13    18460.85    18834.59    429.67 o 
 -38   4  13        2.71      161.04    129.33 o 
 -36   4  13     3614.75     3990.79    217.59 o 
 -34   4  13        6.33       32.37    111.53 o 
 -32   4  13       15.63       45.60     90.97 o 
 -30   4  13      426.94      790.83    151.46 o 
 -28   4  13    16410.73    16218.24    345.53 o 
 -26   4  13     3497.21     3402.25    150.33 o 
 -24   4  13     8454.66     7834.73    212.23 o 
 -22   4  13       67.09       81.14     47.94 o 
 -20   4  13       53.04       13.05     38.35 o 
 -18   4  13    17071.99    16885.05    273.98 o 
 -16   4  13      144.80      180.34     38.49 o 
 -14   4  13    16304.71    16376.79    290.75 o 
 -12   4  13      213.90       37.70     41.88 o 
 -10   4  13     6112.76     6026.76    205.71 o 
  -8   4  13      162.49      100.87     46.88 o 
  -6   4  13    16834.77    16603.45    282.20 o 
  -4   4  13     5319.57     5008.12    112.80 o 
  -2   4  13      134.70      287.97     40.38 o 
   0   4  13    37154.23    39668.96    582.81 o 
   2   4  13    25953.34    26218.10    450.79 o 
   4   4  13    33848.09    38145.07    512.28 o 
   6   4  13    21727.56    22766.13    392.11 o 
   8   4  13       38.43       35.11     60.23 o 
  10   4  13    14181.69    14236.71    246.56 o 
  12   4  13      495.44      556.57     74.98 o 
  14   4  13    17870.89    18205.27    286.68 o 
  16   4  13     4123.05     3893.27    124.57 o 
  18   4  13     4520.62     4950.05    352.31 o 
  20   4  13      182.17      208.06     96.91 o 
  22   4  13     3484.55     4018.82    188.18 o 
  24   4  13     5322.54     5964.78    440.33 o 
  26   4  13      329.85      252.62    118.78 o 
 -37   5  13      127.74      225.29    131.98 o 
 -35   5  13       22.33      -54.66    116.08 o 
 -33   5  13        8.85     -123.74    106.39 o 
 -31   5  13        4.53      -96.88     88.16 o 
 -29   5  13       85.91        5.60     93.59 o 
 -27   5  13     7863.46     7171.32    218.60 o 
 -25   5  13    32432.12    30621.50    550.86 o 
 -23   5  13     3692.23     3904.42    159.08 o 
 -21   5  13     5266.89     5499.60    175.71 o 
 -19   5  13     6076.03     5723.48    144.59 o 
 -17   5  13      281.56      297.86     54.36 o 
 -15   5  13     1332.69     1404.52     64.03 o 
 -13   5  13       26.76      -50.20     52.73 o 
 -11   5  13      760.07      879.08     83.93 o 
  -9   5  13     4136.36     3671.32    159.27 o 
  -7   5  13    35116.38    35202.66    552.37 o 
  -5   5  13     1472.44     1359.65     65.57 o 
  -3   5  13    23562.47    23283.14    311.23 o 
  -1   5  13     7745.85     8750.10    187.25 o 
   1   5  13    27266.42    30454.35   1497.31 o 
   3   5  13      572.97     4487.49    869.17 o 
   5   5  13     4360.10     6352.90    339.46 o 
   7   5  13    34347.96    32939.49    460.51 o 
   9   5  13    19566.38    19359.24    283.36 o 
  11   5  13      126.61      141.03     57.68 o 
  13   5  13     5484.90     4953.99    156.37 o 
  15   5  13       13.52      -51.27     69.22 o 
  17   5  13     2397.81     2739.77    127.50 o 
  19   5  13     3338.51     3632.54    144.59 o 
  21   5  13       54.57       22.26     87.50 o 
  23   5  13      238.02      513.43    192.02 o 
  25   5  13     1105.67     1022.65    141.85 o 
 -36   6  13      302.67      406.00    140.29 o 
 -34   6  13      403.89      262.09    130.15 o 
 -32   6  13     1315.08     1511.71    158.44 o 
 -30   6  13     1293.64      957.58    140.47 o 
 -28   6  13    44095.94    42708.94    741.69 o 
 -26   6  13       14.26      224.34     93.15 o 
 -24   6  13     7111.74     6083.65    199.54 o 
 -22   6  13     6462.34     6700.34    202.99 o 
 -20   6  13      799.30      648.23     97.58 o 
 -18   6  13     1698.92     1779.22    116.88 o 
 -16   6  13    14396.14    13836.34    253.77 o 
 -14   6  13    15255.54    14897.85    265.02 o 
 -12   6  13    34720.59    34001.63    430.73 o 
 -10   6  13     5353.02     5017.94    119.54 o 
  -8   6  13    10480.08     9933.70    190.43 o 
  -6   6  13    37502.77    35512.76    487.12 o 
  -4   6  13     6807.64     7901.38    153.53 o 
  -2   6  13    12378.26    12492.46    228.40 o 
   0   6  13     4316.92     4884.41    155.59 o 
   2   6  13      555.67     1497.31    328.09 o 
   4   6  13       20.87     -127.61    101.87 o 
   6   6  13     8729.91     9341.00    181.16 o 
   8   6  13      548.81      538.55     67.18 o 
  10   6  13     2932.05     2791.80    128.75 o 
  12   6  13      359.38      454.98     88.82 o 
  14   6  13     2445.46     3042.03    162.47 o 
  16   6  13     5508.75     5290.86    175.21 o 
  18   6  13     2173.29     2576.04    132.38 o 
  20   6  13     2232.47     2498.78    144.99 o 
  22   6  13      192.02      286.20     96.22 o 
  24   6  13      276.01      589.81    266.69 o 
 -33   7  13      150.51      337.50    184.72 o 
 -31   7  13       21.74     -155.66    114.06 o 
 -29   7  13     1228.01     1099.04    161.17 o 
 -27   7  13     2319.88     2675.64    158.58 o 
 -25   7  13     3039.39     3031.34    158.33 o 
 -23   7  13      828.65      730.76    111.01 o 
 -21   7  13     2200.23     2355.72    140.00 o 
 -19   7  13     2193.97     2212.11    132.71 o 
 -17   7  13     3441.43     3648.86    157.35 o 
 -15   7  13    20024.99    18943.55    337.67 o 
 -13   7  13     4512.14     5006.57    144.98 o 
 -11   7  13     2771.30     2706.45    158.64 o 
  -9   7  13      181.64      224.54     62.72 o 
  -7   7  13    25745.63    25618.26    375.44 o 
  -5   7  13      571.17      550.55     64.00 o 
  -3   7  13     4034.18     3635.19    199.23 o 
  -1   7  13     8051.92     9541.02    446.10 o 
   1   7  13    11349.32    12257.15    213.91 o 
   3   7  13      428.69      537.36    120.79 o 
   5   7  13     1389.58     1555.23    124.86 o 
   7   7  13      108.61      189.72    115.51 o 
   9   7  13     3097.51     3171.70    155.73 o 
  11   7  13        1.30       -9.59     80.85 o 
  13   7  13     2480.86     2627.42    140.97 o 
  15   7  13     2599.96     2724.05    146.57 o 
  17   7  13     3230.99     3625.52    165.50 o 
  19   7  13      159.73       80.60    102.23 o 
  21   7  13     3834.59     4209.03    183.08 o 
  23   7  13     1227.54     1501.17    139.76 o 
 -32   8  13      881.78      815.62    156.69 o 
 -30   8  13     1662.43     1675.19    170.92 o 
 -28   8  13     1330.19     1235.61    154.63 o 
 -26   8  13       30.07      -88.75    141.19 o 
 -24   8  13     3722.44     4116.41    182.68 o 
 -22   8  13      175.15     -114.52     91.69 o 
 -20   8  13        0.25     -125.84     83.89 o 
 -18   8  13     2195.74     2530.97    145.09 o 
 -16   8  13    13862.42    13871.21    281.88 o 
 -14   8  13    23395.60    22863.41    435.16 o 
 -12   8  13     5008.92     5210.09    236.18 o 
 -10   8  13      489.75      270.46     73.97 o 
  -8   8  13      470.49      521.19     76.93 o 
  -6   8  13     4247.98     4631.77    121.51 o 
  -4   8  13     6029.51     5778.20    134.87 o 
  -2   8  13     2310.11     2540.86     91.30 o 
   0   8  13     1154.80     1366.63    152.71 o 
   2   8  13     1753.09     2087.23    179.27 o 
   4   8  13     1136.76     1315.83    185.61 o 
   6   8  13    34622.32    33679.30    603.81 o 
   8   8  13     1150.16     1090.35    119.39 o 
  10   8  13    17845.86    22427.21   1533.63 o 
  12   8  13     6328.83     6544.65    220.66 o 
  14   8  13       78.30       38.93    102.00 o 
  16   8  13      232.51      159.28    105.93 o 
  18   8  13     1300.15     1593.82    151.49 o 
  20   8  13       12.82      -26.70    107.41 o 
 -29   9  13      631.83      881.87    157.83 o 
 -27   9  13      777.74      942.73    153.27 o 
 -25   9  13      291.09       59.85    122.29 o 
 -23   9  13      734.26      463.34    117.03 o 
 -21   9  13     2638.97     2708.22    159.26 o 
 -19   9  13      125.34       80.13    100.44 o 
 -17   9  13     1702.83     1614.54    118.87 o 
 -15   9  13      192.35      119.76     86.99 o 
 -13   9  13    19561.34    18938.81    424.72 o 
 -11   9  13     8504.78     8373.72    229.54 o 
  -9   9  13     3441.37     3229.94    139.76 o 
  -7   9  13     4731.77     4934.96    143.71 o 
  -5   9  13     1594.18     1983.72    101.16 o 
  -3   9  13      368.32      384.10     68.55 o 
  -1   9  13     2238.48     2716.65    115.66 o 
   1   9  13        5.55        6.73     93.63 o 
   3   9  13     4234.22     3643.55    195.57 o 
   5   9  13       89.96        0.13     88.61 o 
   7   9  13     5502.59     5231.80    198.01 o 
   9   9  13     1221.22     1372.52    154.18 o 
  11   9  13     8323.83     7716.49    245.74 o 
  13   9  13    12215.49    11949.35    313.41 o 
  15   9  13        3.87      201.11    110.30 o 
  17   9  13       93.48      155.51    115.53 o 
  19   9  13     1122.70     1017.84    145.93 o 
 -26  10  13       15.62      -85.07    129.43 o 
 -24  10  13     2777.86     2407.02    189.08 o 
 -22  10  13        0.95     -107.17    102.25 o 
 -20  10  13      437.48      364.59    112.75 o 
 -18  10  13      909.08      959.50    112.36 o 
 -16  10  13     2170.92     2384.20    136.64 o 
 -14  10  13        0.35     -121.56     90.02 o 
 -12  10  13    29006.83    29347.62    539.80 o 
 -10  10  13     7314.43     7160.71    200.61 o 
  -8  10  13     3092.80     3314.72    146.83 o 
  -6  10  13    15477.56    15101.80    300.25 o 
  -4  10  13     4524.44     5237.34    185.08 o 
  -2  10  13     4430.11     4807.12    250.91 o 
   0  10  13    15728.93    14269.12    328.15 o 
   2  10  13     5879.91     5758.28    205.19 o 
   4  10  13      407.82      379.42    134.03 o 
   6  10  13     3712.39     3707.89    181.54 o 
   8  10  13      163.00      115.48    105.65 o 
  10  10  13     4040.73     4586.17    201.59 o 
  12  10  13     9532.87     9286.16    280.16 o 
  14  10  13     2912.65     3370.04    238.73 o 
  16  10  13       40.55      186.88    123.92 o 
 -23  11  13    12476.95    12715.99    379.74 o 
 -21  11  13      204.67       43.16    114.94 o 
 -19  11  13     4106.23     4791.01    284.82 o 
 -17  11  13       48.70       28.43     92.62 o 
 -15  11  13      786.05      513.10    114.79 o 
 -13  11  13      812.51      821.54    110.17 o 
 -11  11  13      246.83      260.00     99.46 o 
  -9  11  13       10.05     -138.91     92.61 o 
  -7  11  13      521.71      604.54    133.28 o 
  -5  11  13     4197.60     4129.96    205.72 o 
  -3  11  13     1299.98     1759.85    191.52 o 
  -1  11  13       21.84     -114.74    135.23 o 
   1  11  13      222.03       57.01    115.76 o 
   3  11  13     1219.67     1439.60    157.51 o 
   5  11  13      773.76      713.49    127.05 o 
   7  11  13     1298.47     1516.79    148.94 o 
   9  11  13        4.22       18.09     96.93 o 
  11  11  13      394.13      478.65    129.50 o 
  13  11  13     2837.50     2990.75    193.90 o 
 -18  12  13       89.90      107.65    118.84 o 
 -16  12  13     1514.31     1460.52    135.03 o 
 -14  12  13      384.00      357.13    108.25 o 
 -12  12  13     1651.10     1427.56    165.60 o 
 -10  12  13     2441.49     3185.63    207.68 o 
  -8  12  13      404.91      154.11    127.81 o 
  -6  12  13     5285.04     5368.20    345.79 o 
  -4  12  13     4346.28     4308.59    353.88 o 
  -2  12  13     1797.48     2104.37    214.19 o 
   0  12  13       31.34     -113.33    176.44 o 
   2  12  13     1245.45     1558.36    201.84 o 
   4  12  13        1.88      -25.60    156.84 o 
   6  12  13     2311.14     2038.76    183.93 o 
   8  12  13      343.61      206.53    140.39 o 
  -9  13  13     1713.98     1730.93    184.94 o 
  -7  13  13     5152.26     6103.96    382.85 o 
  -5  13  13     1306.19     1291.27    209.25 o 
  -3  13  13      490.51      784.79    190.09 o 
 -38   0  14      383.52      -43.38    254.09 o 
 -36   0  14    14448.22    14514.10    765.37 o 
 -34   0  14     1380.79     1500.26    156.99 o 
 -32   0  14    36357.42    36990.51    622.86 o 
 -30   0  14    22604.65    22209.85    449.19 o 
 -28   0  14   150370.63   147549.83   2400.55 o 
 -26   0  14    13860.13    13696.46    299.52 o 
 -24   0  14    26579.15    26622.74    492.81 o 
 -22   0  14    74529.86    72446.22   1201.73 o 
 -20   0  14    25444.73    25418.21    457.08 o 
 -18   0  14    23963.90    22846.44    477.59 o 
 -16   0  14      187.63      134.81     55.88 o 
 -14   0  14    23071.37    21820.72    447.79 o 
 -12   0  14     2227.07     2167.53     88.01 o 
 -10   0  14      362.72      399.73     66.24 o 
  -8   0  14    11538.59    10391.62    384.23 o 
  -6   0  14      552.63      869.55    139.22 o 
  -4   0  14    47599.46    48052.80    934.09 o 
  -2   0  14   531208.94   520220.03   9711.19 o 
   0   0  14     6506.69     5799.41    168.15 o 
   2   0  14    34287.95    34410.60    598.15 o 
   4   0  14    12265.03    13947.87    289.37 o 
   6   0  14    30604.27    28226.53    507.26 o 
   8   0  14     4957.58     5020.04    247.33 o 
  10   0  14     9723.53    10353.95    211.18 o 
  12   0  14     2822.33     3201.02    170.41 o 
  14   0  14    31071.44    29578.25    678.71 o 
  16   0  14      566.15      406.96    112.45 o 
  18   0  14      116.06      -75.91     98.75 o 
  20   0  14     8865.09     8655.55    315.02 o 
  22   0  14       25.80      123.20    122.81 o 
  24   0  14     5702.39     5929.15    281.68 o 
  26   0  14     7764.08     7741.61    372.21 o 
  28   0  14        6.76        1.51    144.28 o 
 -39   1  14      986.30     1152.70    337.75 o 
 -37   1  14      624.68      889.88    135.50 o 
 -35   1  14      236.31      197.67     85.93 o 
 -33   1  14       44.75       30.48     81.17 o 
 -31   1  14      138.71      315.16     67.40 o 
 -29   1  14    14416.16    14379.65    217.92 o 
 -27   1  14    40639.96    40599.82    486.56 o 
 -25   1  14    40575.37    39523.49    494.45 o 
 -23   1  14     4473.06     4574.91    110.16 o 
 -21   1  14     5677.21     6305.32    126.71 o 
 -19   1  14      283.28      333.01     40.06 o 
 -17   1  14     3981.60     3781.01     93.24 o 
 -15   1  14      993.29     1062.25     50.31 o 
 -13   1  14     3637.57     3857.00    114.73 o 
 -11   1  14    23346.24    23186.20    490.32 o 
  -9   1  14     3461.58     3353.39    102.47 o 
  -7   1  14      496.63      489.80     35.97 o 
  -5   1  14     4283.67     3712.56     92.60 o 
  -3   1  14     8002.87     8404.79    236.81 o 
  -1   1  14    56033.82    59706.85    756.74 o 
   1   1  14     1878.50     4284.77    123.60 o 
   3   1  14      355.12      717.73     47.36 o 
   5   1  14       46.87      -11.72     55.67 o 
   7   1  14     5938.78     5762.11    273.71 o 
   9   1  14     2628.21     2432.27     74.67 o 
  11   1  14       19.19        9.44     44.22 o 
  13   1  14    13007.22    12828.36    212.15 o 
  15   1  14    17681.88    17610.23    324.54 o 
  17   1  14      606.38      610.16     87.28 o 
  19   1  14     2688.47     2753.57    136.51 o 
  21   1  14     2351.75     2518.88    139.04 o 
  23   1  14       89.35       57.49     86.61 o 
  25   1  14     4475.11     4694.60    185.54 o 
  27   1  14     4024.49     4207.43    210.88 o 
 -38   2  14       18.57      -20.57     97.56 o 
 -36   2  14     4809.10     4836.16    173.72 o 
 -34   2  14        5.26      -14.20     84.35 o 
 -32   2  14    15897.46    15941.45    337.68 o 
 -30   2  14     3099.43     3144.94    145.58 o 
 -28   2  14    21133.13    20269.51    293.26 o 
 -26   2  14    16730.04    16879.55    250.37 o 
 -24   2  14    35082.51    34067.49    435.58 o 
 -22   2  14       63.92       64.26     41.69 o 
 -20   2  14     1044.73     1237.93     56.97 o 
 -18   2  14    27945.79    29301.80    387.41 o 
 -16   2  14     2323.46     2618.41     73.56 o 
 -14   2  14       87.84      253.60     45.97 o 
 -12   2  14      245.74      314.67     50.20 o 
 -10   2  14    48414.48    49685.84    826.57 o 
  -8   2  14     6848.56     7093.26    198.02 o 
  -6   2  14     3672.88     3161.60     70.15 o 
  -4   2  14     6252.23     6886.53    125.04 o 
  -2   2  14   246837.70   242188.52   3136.62 o 
   0   2  14    21713.54    23248.88    550.63 o 
   2   2  14    20551.64    19309.63    274.44 o 
   4   2  14     2074.20     1581.09    103.76 o 
   6   2  14    10141.23    10147.05    233.17 o 
   8   2  14    15276.88    14850.44    311.11 o 
  10   2  14    10951.16    10346.97    191.23 o 
  12   2  14     1295.99     1623.04     79.73 o 
  14   2  14     3616.01     4679.98    203.49 o 
  16   2  14       25.70      192.16    153.42 o 
  18   2  14      433.29      345.19     84.74 o 
  20   2  14    20860.04    20012.55    378.06 o 
  22   2  14       55.54       38.20     83.45 o 
  24   2  14     1306.70     1485.02    140.67 o 
  26   2  14    20826.01    21093.65    458.67 o 
 -39   3  14     2364.32     3147.82    204.17 o 
 -37   3  14       35.93      208.61    218.26 o 
 -35   3  14    17617.51    17964.41    388.85 o 
 -33   3  14      101.78      -40.81     81.29 o 
 -31   3  14       98.68      200.12     87.51 o 
 -29   3  14      156.94       60.09     59.03 o 
 -27   3  14      331.48      102.01     77.75 o 
 -25   3  14      381.95      468.23     61.41 o 
 -23   3  14    10171.60     9410.00    160.48 o 
 -21   3  14       72.61       -1.06     33.38 o 
 -19   3  14      106.91       26.10     34.79 o 
 -17   3  14    28540.47    31266.08    419.69 o 
 -15   3  14     4578.70     4035.94    105.74 o 
 -13   3  14     1202.05     1352.52     72.08 o 
 -11   3  14    18310.47    17358.18    298.33 o 
  -9   3  14     8539.56     9520.19    217.87 o 
  -7   3  14      203.56      176.54     49.89 o 
  -5   3  14     9394.51     9180.77    147.46 o 
  -3   3  14     3244.77     3533.44     97.03 o 
  -1   3  14     1483.07     1905.22     96.97 o 
   1   3  14    18675.44    18637.28    262.30 o 
   3   3  14      211.30      209.13     40.30 o 
   5   3  14     1365.46     1418.00    106.62 o 
   7   3  14     2522.74     2262.51    116.14 o 
   9   3  14     3162.08     3203.99    107.34 o 
  11   3  14     2916.20     3217.09    111.93 o 
  13   3  14     5114.56     4758.34    126.44 o 
  15   3  14     1173.80     1315.61     84.62 o 
  17   3  14      699.91      839.76     79.51 o 
  19   3  14     1872.96     2175.76    143.96 o 
  21   3  14     5527.43     5393.24    260.75 o 
  23   3  14     4386.26     4223.64    189.21 o 
  25   3  14     1117.49     1726.41    294.74 o 
  27   3  14    24491.11    22526.96    488.79 o 
 -38   4  14     1737.93     1704.28    172.49 o 
 -36   4  14    12687.67    14022.98    384.31 o 
 -34   4  14      279.09      171.76    103.23 o 
 -32   4  14     5241.87     6216.84    211.05 o 
 -30   4  14       23.49     -123.61     82.41 o 
 -28   4  14      108.09      147.93     88.51 o 
 -26   4  14    19562.57    18877.80    378.31 o 
 -24   4  14    35591.73    34396.33    591.88 o 
 -22   4  14      412.11      219.13     77.05 o 
 -20   4  14     3474.99     3661.10    106.12 o 
 -18   4  14    12791.73    12864.96    221.96 o 
 -16   4  14     1122.80     1159.87     73.36 o 
 -14   4  14    12880.01    13329.58    250.38 o 
 -12   4  14     3822.06     3496.81    159.42 o 
 -10   4  14     2365.22     2311.91     98.35 o 
  -8   4  14    10376.35     9679.60    174.81 o 
  -6   4  14     4440.56     3986.87    131.58 o 
  -4   4  14      420.87      546.74     49.03 o 
  -2   4  14    31683.35    29474.54    393.44 o 
   0   4  14      271.85     1642.00    247.89 o 
   2   4  14    11212.97    11067.51    170.02 o 
   6   4  14     3109.36     3474.82    220.15 o 
   8   4  14     5006.67     4718.05    136.24 o 
  10   4  14     5455.85     5507.04    143.46 o 
  12   4  14     2171.14     2464.62    108.58 o 
  14   4  14      213.18      226.16     64.53 o 
  16   4  14     6141.88     6789.46    367.24 o 
  18   4  14     3075.62     3342.79    135.97 o 
  20   4  14     5026.32     4824.51    191.90 o 
  22   4  14      935.57      786.83    121.08 o 
  24   4  14      657.61      723.63    129.10 o 
  26   4  14     1093.62      621.45    138.37 o 
 -37   5  14      723.22      665.32    147.21 o 
 -35   5  14      117.23       16.35    162.35 o 
 -33   5  14     3733.31     3762.67    205.56 o 
 -31   5  14     2006.33     2068.06    144.17 o 
 -29   5  14     1004.34     1102.23    119.68 o 
 -27   5  14    11835.45    10478.20    267.71 o 
 -25   5  14    23379.53    21631.77    422.33 o 
 -23   5  14     9593.26    10562.72    253.85 o 
 -21   5  14      658.22      654.28     92.70 o 
 -19   5  14      222.24      129.65     72.68 o 
 -17   5  14       56.28       -2.94     37.43 o 
 -15   5  14    10520.59    10432.40    175.65 o 
 -13   5  14      230.57       74.82     56.41 o 
 -11   5  14    10403.16    10268.76    171.00 o 
  -9   5  14    33243.31    32987.63    486.33 o 
  -7   5  14    10816.01     9642.30    194.96 o 
  -5   5  14      489.74      455.72     54.68 o 
  -3   5  14     7747.52     7644.22    136.70 o 
  -1   5  14    67709.04    69790.13    890.18 o 
   1   5  14    11084.94    26062.79    867.62 o 
   3   5  14     1350.14     1755.70    127.58 o 
   5   5  14     6726.52     6849.42    284.29 o 
   7   5  14    24428.71    23569.97    351.48 o 
   9   5  14     2722.63     2834.38     98.76 o 
  11   5  14     4121.55     4247.52    124.44 o 
  13   5  14     1123.19     1336.16     96.29 o 
  15   5  14     2770.06     2825.67    126.33 o 
  17   5  14      804.73      837.68     94.90 o 
  19   5  14       35.09      216.21     84.33 o 
  21   5  14      209.59      414.13    109.81 o 
  23   5  14     1563.76     1951.59    157.85 o 
  25   5  14      201.05      343.27    124.95 o 
 -36   6  14     5752.42     6118.33    399.41 o 
 -34   6  14       38.98       -7.09    121.89 o 
 -32   6  14       77.12       55.89    116.92 o 
 -30   6  14      205.61       65.23    100.32 o 
 -28   6  14      547.83      728.69    123.56 o 
 -26   6  14     6703.79     6324.24    208.51 o 
 -24   6  14     1132.86      935.59    110.22 o 
 -22   6  14     2943.85     2892.41    145.06 o 
 -20   6  14    11801.23    11722.97    271.12 o 
 -18   6  14     1319.17     1479.98    110.81 o 
 -16   6  14      207.36      145.54     82.72 o 
 -14   6  14    10461.83    10350.62    180.21 o 
 -12   6  14      714.30      700.31     77.84 o 
 -10   6  14    10258.81    10328.44    185.35 o 
  -8   6  14    20519.78    20293.98    326.13 o 
  -6   6  14    10703.39    10138.40    182.65 o 
  -4   6  14     7275.75     7673.29    152.48 o 
  -2   6  14     7850.42     6370.22    203.15 o 
   0   6  14    19929.38    20859.35    310.12 o 
   2   6  14    22792.00    24257.60    415.72 o 
   4   6  14     6332.71     6139.84    140.98 o 
   6   6  14       27.97       36.80     93.50 o 
   8   6  14     2039.28     1821.85     92.04 o 
  10   6  14      351.34       54.65     77.13 o 
  12   6  14     1634.53     1469.62    110.80 o 
  14   6  14      506.23      584.19     95.17 o 
  16   6  14    12538.89    11984.07    326.65 o 
  18   6  14     1320.72     1680.27    117.99 o 
  20   6  14     2130.58     2731.78    141.01 o 
  22   6  14     8568.45     7748.17    254.19 o 
  24   6  14      268.25      269.04    123.84 o 
 -33   7  14     2365.54     2125.08    185.12 o 
 -31   7  14       35.88     -169.17    114.58 o 
 -29   7  14     1013.37      670.84    122.33 o 
 -27   7  14    13201.26    13907.53    330.76 o 
 -25   7  14      541.88      246.54    101.39 o 
 -23   7  14     6338.11     5855.88    198.11 o 
 -21   7  14       45.98     -126.52     84.34 o 
 -19   7  14       13.02     -117.71     78.47 o 
 -17   7  14     4461.13     4446.69    170.75 o 
 -15   7  14    11422.85    11166.57    263.57 o 
 -13   7  14    24232.71    23817.87    438.33 o 
 -11   7  14    27104.04    27378.79    431.22 o 
  -9   7  14     2228.99     2299.19     99.03 o 
  -7   7  14    13886.11    13274.90    227.68 o 
  -5   7  14    15026.22    15144.32    284.88 o 
  -3   7  14      858.56     1365.07    117.12 o 
  -1   7  14      161.46       32.13     62.06 o 
   1   7  14     4785.91     4979.88    367.05 o 
   3   7  14      124.97      -31.38    260.83 o 
   5   7  14     1021.85     7866.56    996.22 o 
   7   7  14     3982.67     3757.28    160.30 o 
   9   7  14     6949.67     6449.60    184.80 o 
  11   7  14     7939.32     7689.10    205.94 o 
  13   7  14      176.36       49.06     89.11 o 
  15   7  14       19.24      -38.66     86.85 o 
  17   7  14     1229.75     1371.04    150.80 o 
  19   7  14      554.32      382.40    104.33 o 
  21   7  14        8.22      108.82    100.13 o 
 -32   8  14     1707.84     2017.06    185.34 o 
 -30   8  14      140.80       35.24    127.82 o 
 -28   8  14     2731.37     2458.75    184.20 o 
 -26   8  14     1214.77     1415.52    136.80 o 
 -24   8  14     3481.16     3432.56    173.48 o 
 -22   8  14     1862.00     1948.21    157.78 o 
 -20   8  14     3052.40     2677.58    152.69 o 
 -18   8  14     5301.14     4855.44    207.01 o 
 -16   8  14    18169.60    16815.04    321.05 o 
 -14   8  14    57170.56    55965.60    906.13 o 
 -12   8  14    10259.51     9869.62    243.85 o 
 -10   8  14     6861.98     6581.85    193.38 o 
  -8   8  14       62.79       42.38     66.01 o 
  -6   8  14      184.70      180.30     62.86 o 
  -4   8  14       93.03      -47.61     66.00 o 
  -2   8  14    11659.94    11755.58    202.13 o 
   0   8  14     3934.92     3737.42    133.74 o 
   2   8  14     3329.25     3316.77    202.91 o 
   4   8  14      647.97      689.63    112.34 o 
   6   8  14      381.63      560.94    103.97 o 
   8   8  14      256.50      377.93    102.43 o 
  10   8  14     1198.09     1256.81    127.32 o 
  12   8  14      165.42      310.41    108.79 o 
  14   8  14      876.28     1242.91    135.68 o 
  16   8  14      692.98      734.89    153.74 o 
  18   8  14     2162.59     2279.91    249.06 o 
  20   8  14       73.30      -18.35     98.26 o 
 -29   9  14     1049.40     1051.35    161.22 o 
 -27   9  14     6429.04     6619.78    265.24 o 
 -25   9  14      759.16      779.06    127.48 o 
 -23   9  14     7232.28     6922.03    265.59 o 
 -21   9  14     1499.01     1310.86    131.94 o 
 -19   9  14     3956.78     4171.01    182.23 o 
 -17   9  14     2146.06     2199.43    131.01 o 
 -15   9  14    19167.29    17672.88    338.23 o 
 -13   9  14     1311.00     1521.94    139.67 o 
 -11   9  14    13309.36    13164.02    300.74 o 
  -9   9  14     1453.90     1729.57    123.06 o 
  -7   9  14     5310.83     5341.26    177.73 o 
  -5   9  14    21728.96    19647.53    342.02 o 
  -3   9  14     1741.29     2029.12    106.72 o 
  -1   9  14     1275.24     1296.89    121.16 o 
   1   9  14    14487.66    13469.22    308.79 o 
   3   9  14      972.63     1175.92    217.99 o 
   5   9  14     1624.58     1675.97    149.78 o 
   7   9  14    12699.83    12238.44    468.39 o 
   9   9  14     3958.87     4066.35    185.65 o 
  11   9  14     3910.82     4693.41    237.87 o 
  13   9  14     9042.77     8940.72    269.96 o 
  15   9  14      796.55      546.16    126.80 o 
  17   9  14     1517.79     1476.84    153.51 o 
 -26  10  14      250.03      117.56    141.49 o 
 -24  10  14        3.93      -38.62    126.55 o 
 -22  10  14      935.01      779.67    127.75 o 
 -20  10  14      549.53      559.34    120.12 o 
 -18  10  14     1493.75     1668.93    128.58 o 
 -16  10  14     1319.85     1519.12    121.30 o 
 -14  10  14      703.04      464.51    107.40 o 
 -12  10  14     2974.84     2895.48    156.13 o 
 -10  10  14        1.09     -132.27     88.18 o 
  -8  10  14     4266.16     4175.28    171.06 o 
  -6  10  14     4295.17     4693.04    253.92 o 
  -4  10  14     3031.23     2915.65    201.91 o 
  -2  10  14     2437.74     2295.92    163.88 o 
   0  10  14      301.94       82.11     98.83 o 
   2  10  14       13.07      -16.93     98.66 o 
   4  10  14     4532.56     3977.05    182.05 o 
   6  10  14      576.67      808.36    175.73 o 
   8  10  14        1.95       19.41    103.85 o 
  10  10  14      541.19      773.63    145.18 o 
  12  10  14     4058.69     4118.15    206.41 o 
  14  10  14        1.86      115.86    117.23 o 
 -23  11  14    12912.47    14121.19    402.77 o 
 -21  11  14      120.47       31.71    117.22 o 
 -19  11  14     1243.55     1681.41    224.54 o 
 -17  11  14     3356.99     3602.39    167.31 o 
 -15  11  14     1557.89     1269.86    123.08 o 
 -13  11  14     1736.88     1740.82    153.45 o 
 -11  11  14     6529.83     6446.14    214.95 o 
  -9  11  14     6981.96     6598.68    241.10 o 
  -7  11  14     1279.98     1485.83    196.84 o 
  -5  11  14     9559.12     9946.39    445.68 o 
  -3  11  14     2928.28     2862.97    225.33 o 
  -1  11  14     5694.20     5256.73    270.03 o 
   1  11  14      172.28       29.52    142.51 o 
   3  11  14     1033.75     1118.89    151.49 o 
   5  11  14      476.76      744.86    128.58 o 
   7  11  14     8858.91     8751.43    270.23 o 
   9  11  14       12.76      233.57    113.26 o 
  11  11  14     7364.21     7692.65    264.85 o 
 -18  12  14     1463.78     1552.31    152.34 o 
 -16  12  14      398.69      316.62    114.72 o 
 -14  12  14       23.39      -66.37    110.01 o 
 -12  12  14      960.50     1312.22    185.57 o 
 -10  12  14       49.61      345.50    154.27 o 
  -8  12  14     1091.83     1403.89    183.28 o 
  -6  12  14       44.77      275.03    187.58 o 
  -4  12  14     3532.20     4074.78    266.17 o 
  -2  12  14      281.59      291.95    159.07 o 
   0  12  14     3801.38     3324.09    252.23 o 
   2  12  14      655.03      615.84    172.74 o 
   4  12  14     1561.17     1440.63    201.08 o 
   6  12  14      329.90      190.68    159.55 o 
 -39   1  15     3026.22     3464.30    446.21 o 
 -37   1  15      761.34      892.23    140.24 o 
 -35   1  15    10044.18     9976.45    262.99 o 
 -33   1  15      190.42      111.84     84.49 o 
 -31   1  15    35525.50    36456.98    518.55 o 
 -29   1  15    22661.39    23088.62    307.99 o 
 -27   1  15     2003.88     2418.22     89.61 o 
 -25   1  15    22402.88    22176.79    322.82 o 
 -23   1  15      455.01      499.41     51.95 o 
 -21   1  15     3111.07     3450.67     90.04 o 
 -19   1  15      364.12      437.73     46.19 o 
 -17   1  15     4158.37     4586.48    102.69 o 
 -15   1  15     4333.76     4274.19     93.46 o 
 -13   1  15    68860.45    67150.62    982.73 o 
 -11   1  15     3025.17     3114.63    103.38 o 
  -9   1  15    87931.60    85372.44   1376.76 o 
  -7   1  15     1537.53     1969.30    121.63 o 
  -5   1  15    17450.46    15458.68    275.97 o 
  -3   1  15     5155.47     5955.50    146.01 o 
  -1   1  15   321357.13   324934.50   3974.59 o 
   1   1  15     6990.31     7811.97    150.22 o 
   3   1  15    45177.91    44710.72   1400.60 o 
   5   1  15     1007.39     1126.89    119.97 o 
   7   1  15     4829.69     6030.39    299.09 o 
   9   1  15     4577.76     4966.59    121.30 o 
  11   1  15     2244.64     2613.19     90.97 o 
  13   1  15     2669.53     3050.12    124.96 o 
  15   1  15     1579.34     1758.60    108.53 o 
  17   1  15     5673.52     5363.79    169.05 o 
  19   1  15     4362.81     4223.89    160.12 o 
  21   1  15    12243.62    12220.19    279.80 o 
  23   1  15      816.14      932.47    114.40 o 
  25   1  15     2296.66     2471.41    152.75 o 
  27   1  15      403.82      344.06    132.01 o 
 -38   2  15      217.51      -37.56    141.51 o 
 -36   2  15       48.20       13.35    103.12 o 
 -34   2  15      436.34      631.10    117.91 o 
 -32   2  15      993.22     1054.92    126.57 o 
 -30   2  15     9442.64     9783.97    277.31 o 
 -28   2  15     5049.37     4782.91    146.93 o 
 -26   2  15    16148.03    15452.95    234.48 o 
 -24   2  15      404.10      480.42     53.04 o 
 -22   2  15     1181.31     1463.08     64.60 o 
 -20   2  15     1022.10     1109.40     60.00 o 
 -18   2  15     4717.02     4646.40     94.00 o 
 -16   2  15     6885.73     7603.83    149.60 o 
 -14   2  15      469.12      420.05     48.25 o 
 -12   2  15      553.68      501.74     57.37 o 
 -10   2  15     4124.65     4278.73    123.87 o 
  -8   2  15      189.59      231.86     64.15 o 
  -6   2  15     1036.18     1329.58     53.09 o 
  -4   2  15    28308.20    30306.57    426.58 o 
  -2   2  15    15886.46    17527.63    567.47 o 
   0   2  15    31134.63    29588.08    427.05 o 
   2   2  15     4966.64     5054.59    107.53 o 
   4   2  15    45174.64    47129.41   1058.38 o 
   6   2  15        1.63      -99.19     71.56 o 
   8   2  15     4442.53     4027.87    112.16 o 
  10   2  15      693.81      949.51     71.03 o 
  12   2  15     7896.46     8012.79    159.89 o 
  14   2  15     1560.83     1779.60     87.38 o 
  16   2  15      655.34      584.51     86.26 o 
  18   2  15      706.96      879.42     99.78 o 
  20   2  15     1051.66      889.84    104.17 o 
  22   2  15     1653.29     1547.27    126.68 o 
  24   2  15      489.12      284.13    111.35 o 
  26   2  15      554.80     1079.65    227.22 o 
 -39   3  15    29057.50    35203.72    851.68 o 
 -37   3  15     1630.64     1524.06    189.93 o 
 -35   3  15     3379.85     3190.37    195.24 o 
 -33   3  15        4.90       -2.74     69.21 o 
 -31   3  15    26285.43    25457.88    547.53 o 
 -29   3  15     2120.20     1577.12    137.59 o 
 -27   3  15      951.67      828.42     94.83 o 
 -25   3  15    25424.16    25160.84    374.06 o 
 -23   3  15      807.96      897.74     68.69 o 
 -21   3  15       59.18       40.57     35.21 o 
 -19   3  15    11497.93    11629.50    174.08 o 
 -17   3  15    10076.14     9740.66    185.07 o 
 -15   3  15     3381.28     3383.54     98.73 o 
 -13   3  15    46348.25    44774.69    760.10 o 
 -11   3  15    43272.63    41565.00    706.94 o 
  -9   3  15    48885.09    46513.27    808.71 o 
  -7   3  15    18688.63    17549.85    345.24 o 
  -5   3  15    29080.11    28595.44    407.76 o 
  -3   3  15     4008.11     4731.40    291.47 o 
  -1   3  15      793.29     1255.26     67.67 o 
   1   3  15     4797.26     5363.94    131.52 o 
   3   3  15    96240.79    97022.46   1205.70 o 
   5   3  15     9885.48     9238.52    297.01 o 
   7   3  15     9143.95     8863.46    419.38 o 
   9   3  15    10300.11     9560.75    185.97 o 
  11   3  15    14717.75    14681.98    254.60 o 
  13   3  15    19222.91    17876.01    279.22 o 
  15   3  15     4193.88     4003.39    123.08 o 
  17   3  15     2440.53     2481.38    130.45 o 
  19   3  15      289.19      339.93     90.42 o 
  21   3  15     7515.66     7472.46    236.23 o 
  23   3  15       77.49       41.04    103.48 o 
  25   3  15     6321.91     6212.34    235.29 o 
 -38   4  15     8934.77     9658.51    322.33 o 
 -36   4  15      595.66      879.76    140.54 o 
 -34   4  15     8067.29     8234.09    247.95 o 
 -32   4  15      441.15      309.17     99.10 o 
 -30   4  15       12.24     -120.68     80.45 o 
 -28   4  15     3474.77     3272.77    155.80 o 
 -26   4  15    11489.59    11761.20    275.79 o 
 -24   4  15    13373.25    12773.73    284.23 o 
 -22   4  15      497.89      643.70     99.80 o 
 -20   4  15     9884.49    10541.64    204.24 o 
 -18   4  15      534.19      418.14     79.22 o 
 -16   4  15     4927.53     4619.21    119.88 o 
 -14   4  15     1924.27     1937.97     89.13 o 
 -12   4  15     1487.81     1463.74     77.62 o 
 -10   4  15    21188.46    20592.93    362.51 o 
  -8   4  15     5716.44     5634.05    122.30 o 
  -6   4  15    15087.43    14032.89    250.52 o 
  -4   4  15    14251.78    13640.09    225.38 o 
  -2   4  15    16794.82    18648.41    266.42 o 
   0   4  15     4745.70     4923.72    143.90 o 
   2   4  15    49258.75    52543.09    636.43 o 
   4   4  15    17126.95    17268.07    266.32 o 
   6   4  15       25.02       49.72     45.01 o 
   8   4  15       27.81      -75.60     50.40 o 
  10   4  15     4517.07     4498.26    133.35 o 
  12   4  15     9795.11     9107.57    194.41 o 
  14   4  15     1510.53     1828.03     94.32 o 
  16   4  15      218.17      145.20     96.79 o 
  18   4  15      306.88      425.69    154.05 o 
  20   4  15      614.96      533.19    113.70 o 
  22   4  15     4944.09     4937.56    253.92 o 
  24   4  15     4854.10     4774.68    212.61 o 
 -37   5  15      191.94       62.46    131.94 o 
 -35   5  15    11489.45    11386.61    343.23 o 
 -33   5  15        2.41      -17.46     98.42 o 
 -31   5  15     2896.21     3382.81    169.26 o 
 -29   5  15     2972.87     3136.39    160.65 o 
 -27   5  15     3742.27     3002.61    156.00 o 
 -25   5  15    44254.24    41309.41    703.30 o 
 -23   5  15    10017.25     9699.95    242.50 o 
 -21   5  15     1119.51      939.56     96.21 o 
 -19   5  15       44.47       53.61     79.84 o 
 -17   5  15      795.16      780.89     65.06 o 
 -15   5  15     6418.46     5765.08    150.62 o 
 -13   5  15    10554.46     9702.49    188.60 o 
 -11   5  15    32532.85    30453.80    456.39 o 
  -9   5  15    12904.06    12804.53    225.75 o 
  -7   5  15     3050.92     3167.10    106.57 o 
  -5   5  15     9173.32     9532.23    180.45 o 
  -3   5  15      163.22      153.34     51.26 o 
  -1   5  15    96630.60    99144.09   1161.16 o 
   1   5  15     3167.52     4266.94    327.04 o 
   3   5  15    34206.31    33745.79    467.41 o 
   5   5  15      425.38      573.71     63.70 o 
   7   5  15      367.29      255.18    105.89 o 
   9   5  15     5005.98     4842.31    122.74 o 
  11   5  15     1709.42     1766.36     92.86 o 
  13   5  15     9516.19     9331.67    204.96 o 
  15   5  15     8408.38     8466.77    199.12 o 
  17   5  15     2322.90     2912.92    225.73 o 
  19   5  15       29.08      161.10    114.78 o 
  21   5  15     6915.06     7239.77    283.35 o 
  23   5  15        2.27      -61.12    107.33 o 
 -36   6  15       29.23      -92.99    122.49 o 
 -34   6  15     5025.60     5424.56    241.80 o 
 -32   6  15     1843.70     1756.17    179.80 o 
 -30   6  15     1832.79     1822.88    141.85 o 
 -28   6  15     4227.69     4445.07    186.54 o 
 -26   6  15     3096.34     3115.05    164.94 o 
 -24   6  15     2533.86     2666.04    146.21 o 
 -22   6  15    29620.80    27907.08    509.02 o 
 -20   6  15      585.09      451.03     94.05 o 
 -18   6  15      203.39      230.75     83.34 o 
 -16   6  15    14643.69    14136.04    294.50 o 
 -14   6  15     8652.06     8724.54    181.23 o 
 -12   6  15     2398.91     2519.87     85.87 o 
 -10   6  15    15507.55    15059.38    243.69 o 
  -8   6  15    12418.16    11207.82    210.63 o 
  -6   6  15    35121.44    33765.52    468.85 o 
  -4   6  15    41219.61    41267.73    522.98 o 
  -2   6  15     6835.55     7028.02    160.93 o 
   0   6  15     1840.28     3021.23    122.17 o 
   2   6  15      719.67      695.52     84.83 o 
   4   6  15       84.12      134.43     57.88 o 
   6   6  15      504.35      646.53     75.96 o 
   8   6  15     1371.78     1520.48     87.83 o 
  10   6  15     2544.31     2625.02    160.91 o 
  12   6  15     9917.15    10281.65    238.19 o 
  14   6  15     5576.33     5749.57    196.55 o 
  16   6  15     2137.78     2549.26    130.69 o 
  18   6  15      938.41     1298.28    151.89 o 
  20   6  15      353.06      481.51    100.33 o 
  22   6  15     2173.61     2745.32    241.07 o 
 -33   7  15      714.85      895.52    154.78 o 
 -31   7  15      113.14     -170.52    114.49 o 
 -29   7  15        1.61     -142.48     97.73 o 
 -27   7  15       42.07       54.33     99.37 o 
 -25   7  15     2053.90     1773.11    136.99 o 
 -23   7  15     5117.99     5016.94    187.05 o 
 -21   7  15     3046.61     3011.46    153.01 o 
 -19   7  15     1104.89      954.92    108.24 o 
 -17   7  15     2364.03     2390.79    183.30 o 
 -15   7  15    14055.26    13025.37    290.51 o 
 -13   7  15    62198.72    60734.80    963.59 o 
 -11   7  15    17058.24    16162.37    294.50 o 
  -9   7  15     7189.37     7115.10    161.78 o 
  -7   7  15     1725.21     1823.97     86.38 o 
  -5   7  15    13357.96    13380.01    229.20 o 
  -3   7  15     1230.62     1587.07     79.14 o 
  -1   7  15     1505.57     1516.31    101.99 o 
   1   7  15    14787.21    14593.45    358.73 o 
   3   7  15    23556.37    23395.50    415.77 o 
   5   7  15     2258.07     2715.73    163.29 o 
   7   7  15       29.20      -70.54     83.91 o 
   9   7  15       69.01       88.62     80.85 o 
  11   7  15    12248.92    11858.19    265.74 o 
  13   7  15    15910.46    15392.21    319.21 o 
  15   7  15       20.16      220.90     94.76 o 
  17   7  15       15.33      -21.42     98.55 o 
  19   7  15        7.18      -64.42     94.56 o 
  21   7  15     2948.83     3443.00    176.80 o 
 -32   8  15     1231.96     1184.94    168.09 o 
 -30   8  15       38.90      -35.95    123.49 o 
 -28   8  15     1169.63     1403.07    139.94 o 
 -26   8  15    14088.66    13740.67    332.50 o 
 -24   8  15     1513.02     1465.73    134.27 o 
 -22   8  15     9808.11     9555.82    259.23 o 
 -20   8  15       13.90     -127.80     85.20 o 
 -18   8  15      490.19      210.32     99.91 o 
 -16   8  15     9906.00     9533.58    228.39 o 
 -14   8  15    40392.93    39010.90    666.73 o 
 -12   8  15     3400.92     3391.71    148.74 o 
 -10   8  15    13696.65    12936.16    286.06 o 
  -8   8  15    24375.74    23523.16    517.60 o 
  -6   8  15     2331.95     2324.77    100.06 o 
  -4   8  15     2985.28     3101.15    195.24 o 
  -2   8  15     5538.04     5589.70    142.81 o 
   0   8  15    29191.79    29224.24    466.14 o 
   2   8  15     4223.26     4081.97    211.43 o 
   4   8  15      541.63      340.85    155.28 o 
   6   8  15      731.30     1056.83    170.76 o 
   8   8  15    30012.71    28953.05    544.56 o 
  10   8  15        9.54      -26.66     97.07 o 
  12   8  15     7515.66     7139.64    235.59 o 
  14   8  15      700.08      507.22    119.12 o 
  16   8  15     3162.57     4066.68    361.43 o 
  18   8  15      422.78      361.15    110.46 o 
  20   8  15      617.11      465.74    129.44 o 
 -29   9  15      414.06      504.28    145.79 o 
 -27   9  15       94.48       41.03    125.64 o 
 -25   9  15      180.10      205.71    113.05 o 
 -23   9  15      830.59      879.70    126.08 o 
 -21   9  15      146.51      -83.80     96.63 o 
 -19   9  15      371.38      195.30    105.65 o 
 -17   9  15     1327.38     1464.03    152.65 o 
 -15   9  15     5378.97     5383.07    193.33 o 
 -13   9  15    19715.52    18942.86    429.09 o 
 -11   9  15    15234.74    14292.79    316.78 o 
  -9   9  15      121.94      -50.27     84.58 o 
  -7   9  15     9158.66     8821.11    229.24 o 
  -5   9  15      267.04      152.33     83.58 o 
  -3   9  15    11234.10    10412.16    210.15 o 
  -1   9  15      431.39      244.11     97.23 o 
   1   9  15     2989.22     2771.03    152.98 o 
   3   9  15       10.27       78.88    110.74 o 
   5   9  15     1337.90     1509.20    149.34 o 
   7   9  15     1725.61     2563.30    208.30 o 
   9   9  15       47.36      169.85    105.39 o 
  11   9  15      778.47      790.77    165.16 o 
  13   9  15     2071.76     2526.18    170.66 o 
  15   9  15     2327.56     2198.90    169.40 o 
  17   9  15       21.05     -169.84    113.23 o 
 -26  10  15     4984.77     4934.68    248.43 o 
 -24  10  15      353.77      320.87    122.81 o 
 -22  10  15     7240.76     7226.90    240.94 o 
 -20  10  15      230.09      142.73    108.93 o 
 -18  10  15      759.83      733.56    108.63 o 
 -16  10  15       51.99       28.38    117.10 o 
 -14  10  15      958.67     1014.25    135.09 o 
 -12  10  15     1221.58     1452.42    130.87 o 
 -10  10  15     4436.15     4873.22    185.51 o 
  -8  10  15     8705.07     8694.55    239.45 o 
  -6  10  15     4036.90     4400.24    172.89 o 
  -4  10  15     5730.82     5755.70    268.64 o 
  -2  10  15     2189.52     2250.08    259.90 o 
   0  10  15     1521.07     1570.24    140.63 o 
   2  10  15     7091.98     6851.72    224.56 o 
   4  10  15     2086.69     2285.87    161.53 o 
   6  10  15      361.45      169.19    118.86 o 
   8  10  15    10525.71    10863.49    297.79 o 
  10  10  15     1498.27     2001.69    157.92 o 
  12  10  15     6366.30     5766.70    274.22 o 
  14  10  15        1.04      -74.38    121.47 o 
 -23  11  15       92.96      191.23    140.14 o 
 -21  11  15       80.06       54.51    119.14 o 
 -19  11  15      314.44      444.82    164.40 o 
 -17  11  15      801.53      588.61    109.77 o 
 -15  11  15        8.88       18.84     93.81 o 
 -13  11  15      114.96        4.09    102.78 o 
 -11  11  15     5232.23     4850.22    193.68 o 
  -9  11  15     3459.55     3400.42    188.51 o 
  -7  11  15     2980.64     3056.16    222.65 o 
  -5  11  15      958.86      873.01    191.26 o 
  -3  11  15       44.07      -65.45    132.24 o 
  -1  11  15       44.68      156.73    144.01 o 
   1  11  15     1758.14     1862.76    204.32 o 
   3  11  15      102.80      167.06    224.16 o 
   5  11  15     2676.17     2454.65    169.81 o 
   7  11  15     1193.22     1298.72    212.06 o 
   9  11  15       78.52      163.34    118.62 o 
  11  11  15      347.96      722.65    139.32 o 
 -18  12  15     5889.22     6053.76    230.25 o 
 -16  12  15       51.99     -129.47    101.47 o 
 -14  12  15     5327.59     6063.22    225.18 o 
 -12  12  15     4693.13     4625.85    263.75 o 
 -10  12  15     3484.72     3934.71    258.25 o 
  -8  12  15     1408.23     1136.48    232.79 o 
  -6  12  15     6765.11     6193.55    298.06 o 
  -4  12  15     3026.32     3302.52    274.46 o 
  -2  12  15      503.27      167.10    157.82 o 
   0  12  15     1524.87     1351.37    201.49 o 
   2  12  15      190.33      172.82    155.70 o 
   4  12  15      113.86      108.81    153.57 o 
 -40   0  16      125.19      223.10    294.37 o 
 -38   0  16      409.39      706.49    297.47 o 
 -36   0  16     3972.99     4530.23    464.80 o 
 -34   0  16     5627.25     6298.54    262.13 o 
 -32   0  16      763.70      857.06    139.29 o 
 -30   0  16     5381.90     5612.91    186.08 o 
 -28   0  16    92525.63    93238.76   1548.86 o 
 -26   0  16      964.61     1022.20    122.10 o 
 -24   0  16      956.26      876.63    137.24 o 
 -22   0  16       16.01        6.40     62.62 o 
 -20   0  16     1235.44     1380.44     93.69 o 
 -18   0  16    12804.18    14006.55    319.90 o 
 -16   0  16    27136.16    26534.39    539.39 o 
 -14   0  16      942.08     1025.69     70.84 o 
 -12   0  16   128956.70   122947.60   2785.83 o 
 -10   0  16     7218.96     7183.24    210.75 o 
  -8   0  16    23053.57    21822.33    523.54 o 
  -6   0  16      866.27      501.43     74.43 o 
  -4   0  16    40595.29    40200.02    796.47 o 
  -2   0  16     5209.77     5447.16    229.27 o 
   0   0  16    93005.54    96801.02   1853.62 o 
   2   0  16     9616.44     9126.28    290.86 o 
   4   0  16   114915.63   125322.30   5127.30 o 
   6   0  16     6509.98     7522.14    570.69 o 
   8   0  16     2951.60     2839.94    112.24 o 
  10   0  16     9467.48     9044.89    280.21 o 
  12   0  16    10993.65    11954.49    375.38 o 
  14   0  16       42.53      112.52    133.15 o 
  16   0  16    20733.39    21016.93    538.76 o 
  18   0  16       41.22       68.23    116.09 o 
  20   0  16    11345.16    11164.82    372.24 o 
  22   0  16    19179.99    18483.73    527.63 o 
  24   0  16      368.04      283.28    144.84 o 
  26   0  16    26115.30    25923.74    696.43 o 
 -39   1  16     2968.16     2797.75    295.58 o 
 -37   1  16     1478.64     2191.42    171.43 o 
 -35   1  16     1699.98     2167.54    163.25 o 
 -33   1  16      946.06     1052.26    105.92 o 
 -31   1  16      426.46      637.20     77.96 o 
 -29   1  16    10001.45    10206.16    221.16 o 
 -27   1  16     2595.59     3033.35    102.77 o 
 -25   1  16      835.39     1074.36     81.27 o 
 -23   1  16    19568.63    19112.60    280.14 o 
 -21   1  16     1096.88     1115.73     63.47 o 
 -19   1  16      825.23      894.67     54.29 o 
 -17   1  16     7444.35     7090.50    135.45 o 
 -15   1  16    25729.32    26867.17    427.36 o 
 -13   1  16      954.05     1001.61     77.51 o 
 -11   1  16     2280.87     2207.27    149.53 o 
  -9   1  16      787.25      902.18     49.69 o 
  -7   1  16     1724.70     1583.24     75.31 o 
  -5   1  16    38357.36    35552.20    588.53 o 
  -3   1  16    15121.78    16524.26    250.54 o 
  -1   1  16     2674.48     7117.15    240.81 o 
   1   1  16   164593.09   172072.19   2126.06 o 
   3   1  16    18935.32    20575.61    390.60 o 
   5   1  16     1114.87     1161.74     88.29 o 
   7   1  16     7711.64     7763.32    145.82 o 
   9   1  16      902.63     1198.12     70.81 o 
  11   1  16    20954.48    20738.97    302.40 o 
  13   1  16     1676.33     1989.36    109.09 o 
  15   1  16     2549.96     2692.17    128.48 o 
  17   1  16     3622.12     3527.56    147.89 o 
  19   1  16     5081.96     5113.98    176.14 o 
  21   1  16      418.06      436.79     96.02 o 
  23   1  16      888.32     1057.54    118.92 o 
  25   1  16     1838.66     1921.57    159.24 o 
 -38   2  16      300.93      452.33    149.83 o 
 -36   2  16     3900.94     4311.82    247.99 o 
 -34   2  16    17664.82    17075.47    409.34 o 
 -32   2  16      168.01      -61.12     93.92 o 
 -30   2  16    21560.81    21172.88    457.42 o 
 -28   2  16      782.47      815.50     82.95 o 
 -26   2  16     2062.96     2057.72    103.70 o 
 -24   2  16     6558.27     6560.82    142.02 o 
 -22   2  16     4024.28     4028.21     97.81 o 
 -20   2  16    11282.71    11361.79    178.80 o 
 -18   2  16     7400.62     6577.95    141.58 o 
 -16   2  16    16479.15    16477.90    288.98 o 
 -14   2  16     1443.70     1639.94     86.15 o 
 -12   2  16    34058.18    30832.81    542.56 o 
 -10   2  16       10.27      -57.18     43.38 o 
  -8   2  16   100833.75    96683.75   1597.91 o 
  -6   2  16    17955.25    17979.46    354.28 o 
  -4   2  16    12035.01    12934.35    508.57 o 
  -2   2  16      473.91      441.28     50.22 o 
   0   2  16    68582.33    67755.52    925.69 o 
   2   2  16    47759.02    50883.77    661.70 o 
   4   2  16    16498.37    15400.19    315.46 o 
   6   2  16    17771.31    17198.37    269.31 o 
   8   2  16     2768.88     2989.25    149.94 o 
  10   2  16    25905.68    26065.83    386.94 o 
  12   2  16      194.17      302.15     59.97 o 
  14   2  16      613.69      578.32     84.78 o 
  16   2  16     6274.26     5944.53    178.25 o 
  18   2  16     1522.73     1793.35    121.52 o 
  20   2  16      557.78      607.48     99.51 o 
  22   2  16     3788.52     3768.01    185.98 o 
  24   2  16     1497.82     1538.33    153.55 o 
  26   2  16     2335.11     2608.70    180.54 o 
 -39   3  16      788.10     1022.56    321.36 o 
 -37   3  16     2516.61     2536.03    260.15 o 
 -35   3  16     3332.32     4066.66    182.95 o 
 -33   3  16     1172.58     1466.97    126.13 o 
 -31   3  16      475.87      620.44    102.22 o 
 -29   3  16      416.16      145.82     87.62 o 
 -27   3  16     6849.46     6046.60    189.32 o 
 -25   3  16     7779.22     7526.38    163.80 o 
 -23   3  16     2163.66     1962.53     87.38 o 
 -21   3  16     2117.15     2448.83    100.34 o 
 -19   3  16      682.65      757.76     63.83 o 
 -17   3  16     1158.55     1270.38     71.11 o 
 -15   3  16     6242.62     5849.47    195.90 o 
 -13   3  16    45685.36    49199.61    831.59 o 
 -11   3  16    30168.71    31413.31    554.07 o 
  -9   3  16      369.47      391.32     65.53 o 
  -7   3  16     4050.99     4246.55     89.03 o 
  -5   3  16     4942.88     4671.68    103.72 o 
  -3   3  16    13587.40    13341.84    265.75 o 
  -1   3  16     3110.21     3745.43    107.63 o 
   1   3  16    13990.67    15358.30    252.37 o 
   3   3  16     3240.09     4219.39    113.85 o 
   5   3  16     5068.00     5704.39    133.16 o 
   7   3  16      401.85      403.42     62.59 o 
   9   3  16       10.44       30.23     56.48 o 
  11   3  16     5716.47     5883.25    375.38 o 
  13   3  16     4166.11     4915.62    196.03 o 
  15   3  16      135.85      241.73     66.87 o 
  17   3  16      958.84      971.99    102.15 o 
  19   3  16      728.95      785.29    116.94 o 
  21   3  16      190.98       97.79    100.38 o 
  23   3  16       64.30       -0.16    104.08 o 
  25   3  16       10.28      -21.65    110.04 o 
 -38   4  16     1871.52     2055.27    183.03 o 
 -36   4  16      667.90      786.67    142.47 o 
 -34   4  16     2493.07     2728.94    161.66 o 
 -32   4  16       65.80       69.76     92.09 o 
 -30   4  16      188.79      210.68     90.67 o 
 -28   4  16     1911.72     1861.05    128.63 o 
 -26   4  16      610.12      511.04     92.27 o 
 -24   4  16    15198.40    13956.62    342.60 o 
 -22   4  16     6274.95     6410.40    191.12 o 
 -20   4  16     2649.98     2761.34    109.31 o 
 -18   4  16     1300.34     1282.73     75.17 o 
 -16   4  16      579.26      434.41     56.18 o 
 -14   4  16    13945.82    14388.38    268.82 o 
 -12   4  16   125775.48   123902.13   1790.44 o 
 -10   4  16      318.88      176.43     60.33 o 
  -8   4  16    11264.11    10496.29    188.55 o 
  -6   4  16    13404.48    13557.20    226.48 o 
  -4   4  16      169.00      311.23     70.42 o 
  -2   4  16      210.75      119.58     46.16 o 
   0   4  16    38546.44    37474.43    493.59 o 
   2   4  16     9680.94    10234.18    163.97 o 
   4   4  16    27303.46    26529.42    379.70 o 
   6   4  16       12.62      -70.65     47.10 o 
   8   4  16     4484.31     4247.07    135.97 o 
  10   4  16     9786.31    10199.13    204.74 o 
  12   4  16     2408.85     2957.36    117.82 o 
  14   4  16      258.06      403.54     75.88 o 
  16   4  16    15044.32    14729.57    277.86 o 
  18   4  16       35.50      -10.42     95.19 o 
  20   4  16     6157.12     6409.21    223.62 o 
  22   4  16     3909.96     4244.68    202.16 o 
  24   4  16     1678.75     1727.00    189.74 o 
 -37   5  16      793.36      706.11    149.86 o 
 -35   5  16       19.20       -2.63    118.94 o 
 -33   5  16     1878.95     2281.78    155.48 o 
 -31   5  16        0.60      -87.34     90.62 o 
 -29   5  16     3704.26     3391.90    166.70 o 
 -27   5  16       32.47      -27.90     88.35 o 
 -25   5  16    53952.28    50474.05    832.74 o 
 -23   5  16      425.58      209.96     83.11 o 
 -21   5  16     1568.37     1739.14    131.61 o 
 -19   5  16     1233.62     1436.79    137.02 o 
 -17   5  16     3274.12     3315.56    120.42 o 
 -15   5  16     3416.90     3333.85    117.63 o 
 -13   5  16      245.97      309.90     92.62 o 
 -11   5  16     3397.55     3413.44    128.89 o 
  -9   5  16    22562.17    21827.12    343.32 o 
  -7   5  16    12014.70    12264.28    234.65 o 
  -5   5  16     2480.85     2391.95     86.18 o 
  -3   5  16    29021.23    28692.71    516.80 o 
  -1   5  16     2098.81     2993.70    291.72 o 
   1   5  16    14839.85    15619.11    240.71 o 
   3   5  16      630.11      842.76     67.25 o 
   5   5  16      240.19      224.11     57.03 o 
   7   5  16     1911.75     2193.77     96.22 o 
   9   5  16      699.77      784.80     68.95 o 
  11   5  16     1138.47     1123.85     79.87 o 
  13   5  16      885.02     1094.88    114.38 o 
  15   5  16     1849.56     2224.92    119.75 o 
  17   5  16     3823.10     6089.86    469.00 o 
  19   5  16     1319.30     1724.16    163.43 o 
  21   5  16      240.62      194.73    111.25 o 
  23   5  16        3.42        8.08    113.21 o 
 -36   6  16      249.70       18.51    129.53 o 
 -34   6  16     7362.60     7206.20    277.12 o 
 -32   6  16      386.64      312.85    110.98 o 
 -30   6  16     3250.11     3278.64    183.47 o 
 -28   6  16      278.38      447.62    127.52 o 
 -26   6  16     4791.64     4605.10    183.71 o 
 -24   6  16      255.15      144.74     91.93 o 
 -22   6  16      414.93      596.00    107.01 o 
 -20   6  16     1803.04     1859.07    122.91 o 
 -18   6  16     3363.16     3172.08    143.49 o 
 -16   6  16     7629.53     7347.61    227.24 o 
 -14   6  16      453.25      357.49     70.85 o 
 -12   6  16     9788.33     9482.81    224.00 o 
 -10   6  16    22439.69    22316.21    357.99 o 
  -8   6  16     3679.90     3655.47    114.09 o 
  -6   6  16      105.56       66.37     52.71 o 
  -4   6  16     4236.82     4237.65    108.37 o 
  -2   6  16     2996.48     3300.94    104.06 o 
   0   6  16       36.92       54.35    177.14 o 
   2   6  16      395.15      452.96     67.84 o 
   4   6  16    37890.91    36838.40    515.18 o 
   6   6  16        3.86      -83.14     55.42 o 
   8   6  16     3135.88     3080.73    115.96 o 
  10   6  16     2562.31     2422.08    127.57 o 
  12   6  16    37942.61    36435.85    589.38 o 
  14   6  16     9036.87     8920.76    337.42 o 
  16   6  16     4053.42     5160.62    167.87 o 
  18   6  16      461.39      842.65    135.35 o 
  20   6  16      236.28      265.32    116.14 o 
  22   6  16     2307.86     2404.86    176.92 o 
 -33   7  16      642.85      328.16    139.38 o 
 -31   7  16        9.46     -112.73    117.59 o 
 -29   7  16        3.44     -147.59    103.61 o 
 -27   7  16      549.97      506.79    111.83 o 
 -25   7  16      191.06      280.18    101.05 o 
 -23   7  16        0.87     -129.14     86.09 o 
 -21   7  16    16646.93    17789.93    370.80 o 
 -19   7  16     4332.41     4145.62    168.47 o 
 -17   7  16    14934.21    14264.46    310.74 o 
 -15   7  16    36305.99    35856.44    615.91 o 
 -13   7  16    20011.95    20164.14    389.87 o 
 -11   7  16     8770.71     8997.71    201.42 o 
  -9   7  16      169.20      168.29     69.17 o 
  -7   7  16     2794.19     2663.94    100.80 o 
  -5   7  16    15608.41    15567.76    240.60 o 
  -3   7  16    12531.05    12099.74    215.51 o 
  -1   7  16      220.44      276.47     94.13 o 
   1   7  16      921.09     1017.93     91.61 o 
   3   7  16     1449.03     1650.01     99.89 o 
   5   7  16     1009.28     1310.30    151.78 o 
   7   7  16      180.40        4.25     77.71 o 
   9   7  16      724.07      786.45     99.47 o 
  11   7  16     5080.30     4967.93    172.06 o 
  13   7  16    29988.04    28819.60    501.75 o 
  15   7  16      444.54      503.86    108.55 o 
  17   7  16    14303.83    13425.67    333.06 o 
  19   7  16      519.31      468.28    111.24 o 
  21   7  16      487.70      509.12    145.34 o 
 -32   8  16      296.67      529.68    146.61 o 
 -30   8  16     1952.75     1843.91    180.74 o 
 -28   8  16      102.89       61.50    108.10 o 
 -26   8  16       22.08     -114.82     97.73 o 
 -24   8  16       40.59        6.21     98.77 o 
 -22   8  16     1822.26     1813.12    139.69 o 
 -20   8  16       19.27       20.51     95.06 o 
 -18   8  16     6305.05     6525.72    209.41 o 
 -16   8  16    26611.32    26171.60    444.51 o 
 -14   8  16    24131.96    23598.61    448.92 o 
 -12   8  16     2016.46     1727.76    138.38 o 
 -10   8  16     1526.92     1481.03    115.71 o 
  -8   8  16    15102.21    15379.70    319.12 o 
  -6   8  16      998.57      891.69     86.93 o 
  -4   8  16     4194.39     4332.16    119.78 o 
  -2   8  16     2527.78     2714.55    119.06 o 
   0   8  16     1165.74     1447.16     99.54 o 
   2   8  16     7086.88     7683.12    319.79 o 
   4   8  16        6.60       32.29    221.61 o 
   6   8  16      257.86      462.44    134.41 o 
   8   8  16     1716.62     1921.03    140.64 o 
  10   8  16     8404.29     8632.17    252.30 o 
  12   8  16       48.55     -159.09    130.30 o 
  14   8  16      544.87      528.44    122.42 o 
  16   8  16      481.60      580.95    113.43 o 
  18   8  16       25.82       62.90    106.24 o 
 -29   9  16        4.23      -56.98    129.04 o 
 -27   9  16       31.03     -102.14    107.91 o 
 -25   9  16     4014.97     4134.29    196.62 o 
 -23   9  16     1097.14     1274.67    135.52 o 
 -21   9  16     4818.09     4258.92    188.45 o 
 -19   9  16     4452.36     4436.60    188.61 o 
 -17   9  16    29636.92    29367.26    496.55 o 
 -15   9  16     1468.36     1687.34    162.25 o 
 -13   9  16    42449.27    40682.45    772.70 o 
 -11   9  16     3366.77     3493.45    161.30 o 
  -9   9  16     3286.18     3205.47    153.64 o 
  -7   9  16        3.03      -98.52     80.41 o 
  -5   9  16     4837.27     4977.48    157.18 o 
  -3   9  16     2328.93     2245.47    134.58 o 
  -1   9  16      388.96       51.02     95.39 o 
   1   9  16    18379.74    17373.40    370.49 o 
   3   9  16      750.49      955.34    120.21 o 
   5   9  16      266.61      376.89    165.83 o 
   7   9  16     1168.15     1490.50    135.52 o 
   9   9  16     5708.27     6179.96    221.01 o 
  11   9  16     2267.51     2716.76    171.16 o 
  13   9  16    16730.08    16216.50    483.89 o 
  15   9  16      363.70      446.54    127.43 o 
 -26  10  16      319.31      666.33    156.48 o 
 -24  10  16      746.28      859.24    135.00 o 
 -22  10  16      968.27      802.27    130.20 o 
 -20  10  16      633.08      614.85    130.63 o 
 -18  10  16     4210.20     4126.85    169.60 o 
 -16  10  16      172.41      211.99    112.17 o 
 -14  10  16      874.72      624.02    126.49 o 
 -12  10  16      405.34      233.62    100.34 o 
 -10  10  16     2252.64     2386.17    146.57 o 
  -8  10  16        0.44      -53.44     89.74 o 
  -6  10  16     1370.25     1457.23    141.24 o 
  -4  10  16       85.60       41.30    130.61 o 
  -2  10  16     6997.79     6664.07    292.41 o 
   0  10  16      101.73      100.78    122.02 o 
   2  10  16     5515.81     5303.71    203.46 o 
   4  10  16       84.61      263.10    114.99 o 
   6  10  16      144.94      407.33    179.55 o 
   8  10  16      319.51      892.10    268.80 o 
  10  10  16     1412.46     1589.18    151.32 o 
  12  10  16     4218.16     4421.82    242.32 o 
 -23  11  16       56.71        8.64    124.35 o 
 -21  11  16    20187.86    20333.29    447.28 o 
 -19  11  16     1114.13     1302.93    156.32 o 
 -17  11  16     4584.96     4730.69    200.39 o 
 -15  11  16      267.98       32.41     95.11 o 
 -13  11  16      269.51        6.72    100.62 o 
 -11  11  16     5868.14     5987.54    208.57 o 
  -9  11  16     3654.46     3963.30    243.84 o 
  -7  11  16      258.78      448.41    189.81 o 
  -5  11  16     4790.27     4870.04    261.98 o 
  -3  11  16     2012.97     1969.48    203.76 o 
  -1  11  16     2162.11     1798.83    202.12 o 
   1  11  16     5217.49     5442.20    281.78 o 
   3  11  16      985.97      774.49    171.84 o 
   5  11  16      251.69      303.70    133.98 o 
   7  11  16      250.39      372.17    116.35 o 
   9  11  16     5165.70     5721.26    254.74 o 
 -18  12  16        0.87       24.40    117.02 o 
 -16  12  16      320.52       96.20    108.88 o 
 -14  12  16      167.42      207.21    122.11 o 
 -12  12  16        5.06     -119.93    139.10 o 
 -10  12  16     9468.85     8881.12    351.82 o 
  -8  12  16       18.43      -93.01    182.06 o 
  -6  12  16       17.55      210.71    152.33 o 
  -4  12  16       21.33       17.18    150.57 o 
  -2  12  16      737.12      684.51    181.05 o 
   0  12  16     4173.71     4178.10    279.11 o 
   2  12  16      811.18      893.86    186.77 o 
   4  12  16     1537.41     1926.57    273.70 o 
 -39   1  17      793.10     1036.32    231.98 o 
 -37   1  17     1673.88     1934.08    168.22 o 
 -35   1  17      773.03      544.95    139.21 o 
 -33   1  17     4176.63     4246.37    194.28 o 
 -31   1  17     2089.46     2087.99    113.26 o 
 -29   1  17    34403.87    34339.96    573.68 o 
 -27   1  17     7430.98     7428.84    191.42 o 
 -25   1  17      621.39      800.74     70.34 o 
 -23   1  17      797.45      886.77     65.45 o 
 -21   1  17    10412.49    10785.89    193.42 o 
 -19   1  17      321.48      307.22     42.52 o 
 -17   1  17     1340.24     1317.13     57.35 o 
 -15   1  17    12483.44    12378.62    226.35 o 
 -13   1  17     1065.38      656.45     62.75 o 
 -11   1  17   113966.05   108426.17   1743.94 o 
  -9   1  17       24.62        1.31     33.83 o 
  -7   1  17    28069.47    25414.76    431.27 o 
  -5   1  17      622.59      774.44    122.04 o 
  -3   1  17    39986.30    39069.65    540.64 o 
  -1   1  17   222328.63   229353.38   2820.83 o 
   1   1  17   131925.25   134791.66   1676.66 o 
   3   1  17     8591.30    10676.79    616.95 o 
   5   1  17     1439.04     1486.12    107.12 o 
   7   1  17      138.72     1326.22    198.31 o 
   9   1  17      135.39       30.64     49.97 o 
  11   1  17    12899.88    12640.48    254.21 o 
  13   1  17      931.38     1115.80     95.32 o 
  15   1  17     7549.32     7099.86    192.55 o 
  17   1  17    18762.27    19509.85    368.96 o 
  19   1  17        8.34      -84.58     78.33 o 
  21   1  17       24.75       51.85     98.16 o 
  23   1  17    14860.58    14687.17    328.91 o 
  25   1  17     1659.23     1531.66    155.83 o 
 -38   2  17     1239.14     1542.77    165.35 o 
 -36   2  17     1201.00     1709.72    183.83 o 
 -34   2  17        9.56     -135.38     90.25 o 
 -32   2  17     4172.67     4700.53    201.53 o 
 -30   2  17       13.80      -87.25     88.74 o 
 -28   2  17      839.90      972.02     86.90 o 
 -26   2  17     8182.23     7950.76    183.75 o 
 -24   2  17     9985.65    10069.41    219.85 o 
 -22   2  17      857.12      978.32     76.98 o 
 -20   2  17       30.91      -55.44     36.96 o 
 -18   2  17      207.50      205.88     52.71 o 
 -16   2  17     4869.66     5189.85    131.72 o 
 -14   2  17    28067.48    28631.08    512.95 o 
 -12   2  17      215.33      294.26     55.11 o 
 -10   2  17      526.68      682.85     72.34 o 
  -8   2  17     9788.09    10246.15    232.12 o 
  -6   2  17    12811.04    12692.90    204.03 o 
  -4   2  17     2422.59     2263.18    103.47 o 
  -2   2  17     2397.71     2164.02     75.31 o 
   0   2  17     7004.61     8278.88    230.91 o 
   2   2  17    26873.69    28550.06    394.06 o 
   4   2  17     6953.13     7984.14    376.30 o 
   6   2  17       28.95       11.58     47.00 o 
   8   2  17      540.70      660.49     65.98 o 
  12   2  17        6.64       31.17     53.85 o 
  14   2  17      478.95      649.18     88.35 o 
  16   2  17     1858.38     2015.60    121.97 o 
  18   2  17     8162.79     7927.67    214.87 o 
  20   2  17      124.43       44.92     85.87 o 
  22   2  17       41.96       14.10    101.53 o 
  24   2  17      384.90      394.51    146.66 o 
 -39   3  17      114.23       74.45    159.95 o 
 -37   3  17     2991.82     3648.80    211.59 o 
 -35   3  17      648.26      477.66    109.24 o 
 -33   3  17     1146.90     1094.22    116.96 o 
 -31   3  17        9.40      -99.25     83.99 o 
 -29   3  17     2115.33     2304.42    135.21 o 
 -27   3  17     3547.94     3160.42    148.29 o 
 -25   3  17     1942.83     1846.42    106.24 o 
 -23   3  17    21700.79    21180.43    323.59 o 
 -21   3  17     2391.78     2199.40     96.27 o 
 -19   3  17     8078.09     8127.62    171.57 o 
 -17   3  17    22346.69    22758.06    383.79 o 
 -15   3  17     5390.02     4153.95    137.97 o 
 -13   3  17     1187.49     1622.52     89.43 o 
 -11   3  17    74000.48    70827.60   1168.56 o 
  -9   3  17    19826.52    20639.93    403.05 o 
  -7   3  17    50829.56    50641.78    691.21 o 
  -5   3  17     1155.92     1320.06     92.76 o 
  -3   3  17    23801.12    22987.56    342.55 o 
  -1   3  17     8032.58     8231.91    172.26 o 
   1   3  17    57897.13    55957.31    663.25 o 
   3   3  17    20683.38    19877.63    312.28 o 
   5   3  17     6121.35     6505.36    235.37 o 
   7   3  17     2966.15     2913.57    104.84 o 
   9   3  17     5387.33     6262.04    327.48 o 
  11   3  17     3580.08     3837.46    191.10 o 
  13   3  17    16645.82    16713.69    270.78 o 
  15   3  17     2116.53     2420.39    129.13 o 
  17   3  17     3912.15     3723.14    156.80 o 
  19   3  17        0.86      603.93    157.88 o 
  21   3  17      926.16     1064.79    130.57 o 
  23   3  17     2444.80     2875.20    180.29 o 
 -38   4  17     1748.53     1856.79    216.88 o 
 -36   4  17     8776.92     9651.88    316.80 o 
 -34   4  17     1675.16     1713.31    163.99 o 
 -32   4  17     3023.76     3568.55    198.73 o 
 -30   4  17     1105.17      859.03    130.75 o 
 -28   4  17       23.48      -66.92     56.20 o 
 -26   4  17      130.86       46.45     95.13 o 
 -24   4  17      984.72     1133.82    154.85 o 
 -22   4  17      489.56      677.89    142.63 o 
 -20   4  17     6686.20     6817.76    189.85 o 
 -18   4  17      370.29      269.91     54.96 o 
 -16   4  17     4005.19     3454.47    121.04 o 
 -14   4  17     5816.69     6081.44    155.64 o 
 -12   4  17     7003.67     6607.23    179.50 o 
 -10   4  17    76370.55    74560.67   1134.40 o 
  -8   4  17    28888.52    27870.33    416.71 o 
  -6   4  17    28342.71    28991.45    425.93 o 
  -4   4  17     1339.47     2076.10    201.41 o 
  -2   4  17     4132.87     3344.37    106.12 o 
   0   4  17     5472.04     6079.49    124.71 o 
   2   4  17     9224.67    10712.57    398.93 o 
   4   4  17     8076.57     8209.11    162.90 o 
   6   4  17     6545.12     5909.19    137.34 o 
   8   4  17     3330.96     3425.33    119.11 o 
  10   4  17     4151.32     3928.13    128.50 o 
  12   4  17     1360.77     1939.20    103.87 o 
  14   4  17    17432.43    19523.69    310.93 o 
  16   4  17      528.69      498.79    105.12 o 
  18   4  17    22324.14    21143.39    542.45 o 
  20   4  17     1402.32     1698.15    214.13 o 
  22   4  17      135.64      173.80    109.99 o 
  24   4  17      803.34      964.29    142.72 o 
 -37   5  17     1090.61     1348.34    167.36 o 
 -35   5  17     1078.07     1252.93    157.31 o 
 -33   5  17     4940.93     4894.06    201.79 o 
 -31   5  17      155.13      -56.41     92.23 o 
 -29   5  17     3150.06     3649.15    171.93 o 
 -27   5  17    11684.94     9644.28    256.50 o 
 -25   5  17      990.67     1249.64    128.37 o 
 -23   5  17     4959.67     4837.94    198.60 o 
 -21   5  17      191.00      -55.25     70.91 o 
 -19   5  17     2275.56     2147.20    116.40 o 
 -17   5  17    10389.40    10063.95    217.92 o 
 -15   5  17     8317.09     8290.10    191.36 o 
 -13   5  17      588.52      621.91     63.16 o 
 -11   5  17    40857.70    38914.66    635.07 o 
  -9   5  17        2.49      -42.08     48.50 o 
  -7   5  17    22301.88    20519.31    352.52 o 
  -5   5  17      305.61      483.14     69.37 o 
  -3   5  17     9200.48     9527.58    173.63 o 
  -1   5  17     9185.12     9452.56    257.06 o 
   1   5  17       32.96       -6.87     53.23 o 
   3   5  17     8065.47     7654.77    159.37 o 
   5   5  17     7221.17     6817.12    163.73 o 
   7   5  17       15.11      -53.40     53.82 o 
   9   5  17     1430.23     1548.10     89.59 o 
  11   5  17     1100.79     1287.58     86.37 o 
  13   5  17      133.41      289.72    107.92 o 
  15   5  17     4321.34     4360.09    150.94 o 
  17   5  17      102.45       36.11     88.82 o 
  19   5  17     4677.32     4403.94    196.19 o 
  21   5  17      117.57       97.06    111.04 o 
  23   5  17     6504.21     5955.36    236.12 o 
 -36   6  17     3677.54     3855.81    228.27 o 
 -34   6  17      176.74      248.66    174.43 o 
 -32   6  17     8272.51     8696.15    260.68 o 
 -30   6  17     1038.91      892.35    121.25 o 
 -28   6  17      246.16      124.59    120.78 o 
 -26   6  17      746.60      545.16    109.56 o 
 -24   6  17    14723.19    14106.47    318.01 o 
 -22   6  17        6.33     -124.35     83.12 o 
 -20   6  17     2637.10     2860.30    143.71 o 
 -18   6  17        7.04     -127.03     84.69 o 
 -16   6  17     1690.27     1708.55    199.82 o 
 -14   6  17       33.75      -61.61     53.29 o 
 -12   6  17      479.79      401.01     81.88 o 
 -10   6  17    17313.54    17372.11    334.36 o 
  -8   6  17     3380.51     3260.28    111.76 o 
  -6   6  17     1211.13     1226.14     70.89 o 
  -4   6  17     8682.70     8705.55    169.55 o 
  -2   6  17    27255.60    28462.77    406.12 o 
   0   6  17        6.82      130.17     75.59 o 
   2   6  17     9402.44    10505.22    209.13 o 
   4   6  17     4681.82     5183.21    136.98 o 
   6   6  17     3854.54     3388.31    117.08 o 
   8   6  17     5589.59     5310.51    180.03 o 
  10   6  17     6874.67     6936.39    191.75 o 
  12   6  17       10.58       86.98     85.26 o 
  14   6  17     6685.82     7314.27    354.52 o 
  16   6  17    23110.25    22140.16    384.61 o 
  18   6  17     5622.98     5957.29    185.38 o 
  20   6  17     1606.42     2063.89    165.14 o 
 -33   7  17      242.34       86.25    131.31 o 
 -31   7  17     2529.45     2486.81    165.24 o 
 -29   7  17     4628.78     4589.47    196.45 o 
 -27   7  17       82.63      -47.40     96.09 o 
 -25   7  17     2000.88     1712.53    135.27 o 
 -23   7  17     6839.46     6851.91    216.37 o 
 -21   7  17       36.69      -25.60     89.49 o 
 -19   7  17      404.42      357.33     97.37 o 
 -17   7  17       48.87       66.44    123.50 o 
 -15   7  17     6848.55     7025.19    208.08 o 
 -13   7  17     6658.81     6874.66    210.27 o 
 -11   7  17     6436.53     6456.23    255.90 o 
  -9   7  17     2085.99     1927.45    105.64 o 
  -7   7  17       48.84       -3.39     64.37 o 
  -5   7  17     1551.11     1548.09     80.66 o 
  -3   7  17     5763.16     5649.43    138.69 o 
  -1   7  17       20.89       79.89     64.13 o 
   1   7  17       78.58      549.60    148.51 o 
   3   7  17     6820.75     7449.19    248.28 o 
   5   7  17     3257.08     3395.31    134.75 o 
   7   7  17     3806.27     4112.48    152.85 o 
   9   7  17      409.53      169.29     90.02 o 
  11   7  17       16.60      -62.32     83.48 o 
  13   7  17     1707.87     1687.89    127.15 o 
  15   7  17     5866.49     5784.27    257.59 o 
  17   7  17       42.74      -48.63     90.53 o 
  19   7  17        4.90      -35.01     98.31 o 
 -32   8  17     9646.45    10330.82    341.67 o 
 -30   8  17      138.84      -91.99    105.13 o 
 -28   8  17       30.34      -32.82    105.62 o 
 -26   8  17     1961.24     2342.14    158.78 o 
 -24   8  17     1250.50     1158.81    128.67 o 
 -22   8  17     1450.88     1478.07    133.03 o 
 -20   8  17    17893.70    16784.61    362.95 o 
 -18   8  17     4231.45     3881.15    171.04 o 
 -16   8  17    45140.83    44533.19    753.37 o 
 -14   8  17      251.57      347.80     99.04 o 
 -12   8  17     2830.85     2783.58    162.30 o 
 -10   8  17     2352.28     2468.15    135.93 o 
  -8   8  17       72.14       29.87     70.78 o 
  -6   8  17        4.75      -96.19     64.12 o 
  -4   8  17      217.18      169.72     62.04 o 
  -2   8  17     5144.50     5132.44    154.55 o 
   0   8  17     6758.45     7071.70    181.53 o 
   2   8  17    11930.33    12238.33    318.32 o 
   4   8  17     3411.96     3661.91    169.39 o 
   6   8  17       55.43      173.37     96.20 o 
   8   8  17      190.60      173.23    101.82 o 
  10   8  17     7306.57     7157.15    233.10 o 
  12   8  17     1205.49     1219.32    170.27 o 
  14   8  17    21157.66    20793.33    450.69 o 
  16   8  17      347.80      337.22    123.10 o 
  18   8  17     2732.36     3142.34    190.33 o 
 -29   9  17      286.79      291.70    175.32 o 
 -27   9  17        1.28     -161.11    107.41 o 
 -25   9  17     1934.00     2108.47    159.03 o 
 -23   9  17      131.51      130.24    108.63 o 
 -21   9  17        7.53     -142.08     94.72 o 
 -19   9  17       54.07     -109.28     98.91 o 
 -17   9  17     8690.82     8848.50    228.81 o 
 -15   9  17    13853.72    13049.20    398.10 o 
 -13   9  17    28323.87    27229.67    564.23 o 
 -11   9  17      825.15     1032.07    126.76 o 
  -9   9  17     1784.93     1727.53    184.52 o 
  -7   9  17      636.06      685.19    100.81 o 
  -5   9  17     2536.60     2776.02    149.08 o 
  -3   9  17      811.96      705.74    105.07 o 
  -1   9  17      381.81      259.51    114.31 o 
   1   9  17      403.08      750.03    126.13 o 
   3   9  17     7515.60     7420.01    257.25 o 
   5   9  17     6766.28     7440.48    232.77 o 
   7   9  17       11.03      -15.80     99.55 o 
   9   9  17      294.22      284.40    113.51 o 
  11   9  17     1061.49     1057.71    136.56 o 
  13   9  17     4344.04     4382.77    210.39 o 
  15   9  17     3342.64     3435.27    201.01 o 
 -26  10  17     3514.32     4535.74    217.37 o 
 -24  10  17     4146.64     4202.33    206.16 o 
 -22  10  17       27.51      -83.38    107.24 o 
 -20  10  17    10539.90    10400.40    287.48 o 
 -18  10  17      149.14       19.43     93.35 o 
 -16  10  17    15906.87    15277.40    319.04 o 
 -14  10  17     3868.86     4030.66    184.06 o 
 -12  10  17        1.72       -4.58     96.56 o 
 -10  10  17       14.69     -133.87     89.25 o 
  -8  10  17     7741.31     7221.54    219.44 o 
  -6  10  17     2837.85     3399.21    187.37 o 
  -4  10  17     6917.50     6441.00    285.75 o 
  -2  10  17     1235.73     1463.75    181.47 o 
   0  10  17      214.14       74.43    116.24 o 
   2  10  17     3864.48     4279.23    221.48 o 
   4  10  17     3850.62     3859.19    185.83 o 
   8  10  17     1332.17     1633.48    175.03 o 
  10  10  17      632.16      561.69    132.41 o 
  12  10  17     4010.61     4221.13    214.17 o 
 -23  11  17     1172.15     1343.55    158.15 o 
 -21  11  17      739.96      912.55    143.45 o 
 -19  11  17       13.91       60.80    112.34 o 
 -17  11  17      506.93      373.91    115.51 o 
 -15  11  17       26.38      -82.34     92.56 o 
 -13  11  17     2451.25     2329.27    155.92 o 
 -11  11  17        4.70     -140.85     93.90 o 
  -9  11  17     2129.92     2311.01    207.20 o 
  -7  11  17      122.22      122.41    177.20 o 
  -5  11  17     3516.09     4058.39    256.50 o 
  -3  11  17     1693.02     1496.23    191.75 o 
  -1  11  17      430.52      364.49    156.90 o 
   1  11  17     2882.24     3162.06    239.30 o 
   3  11  17      162.08      324.45    155.87 o 
   5  11  17        0.61       68.19    171.64 o 
   7  11  17      134.34      166.90    154.87 o 
 -16  12  17     6674.67     6852.69    224.36 o 
 -14  12  17      352.50       86.99    121.31 o 
 -12  12  17      148.21       68.25    148.90 o 
 -10  12  17     2589.67     2666.44    290.73 o 
  -8  12  17     2612.91     2469.16    286.22 o 
  -6  12  17      123.16      -44.87    146.48 o 
  -4  12  17       39.17      113.12    157.01 o 
  -2  12  17     2039.36     2098.19    224.49 o 
   0  12  17       89.78      -59.59    154.04 o 
   2  12  17     1986.55     1525.41    261.67 o 
 -40   0  18     6351.97     7659.88    604.24 o 
 -38   0  18      203.34      117.75    281.98 o 
 -36   0  18      662.19      640.10    143.45 o 
 -34   0  18     3880.19     4256.90    229.30 o 
 -32   0  18     3784.41     3996.52    248.30 o 
 -30   0  18      769.73      587.89    146.02 o 
 -28   0  18    83061.81    84279.34   2002.94 o 
 -26   0  18     4992.47     5050.03    192.79 o 
 -24   0  18     2340.08     2577.44    154.26 o 
 -22   0  18    33946.61    33286.50    683.11 o 
 -20   0  18     4389.82     3658.27    140.96 o 
 -18   0  18      288.70      280.67     58.37 o 
 -16   0  18     4057.67     3431.07    123.08 o 
 -14   0  18    25053.90    25962.56    529.00 o 
 -12   0  18    54635.32    56124.02   1262.97 o 
 -10   0  18      389.83      263.61     60.42 o 
  -8   0  18     5922.90     5185.31    217.95 o 
  -6   0  18   199989.30   187915.92   3434.78 o 
  -4   0  18    10185.93    11813.32    287.33 o 
  -2   0  18     4515.08     5144.34    165.06 o 
   0   0  18   123416.80   124891.49   2383.15 o 
   2   0  18    24205.86    26571.66    565.87 o 
   6   0  18      242.37      266.71     60.34 o 
   8   0  18     4020.02     3746.66    156.94 o 
  10   0  18     3181.77     3037.51    176.78 o 
  12   0  18       69.64      -42.82     94.43 o 
  14   0  18     4336.40     4056.64    213.71 o 
  16   0  18    18834.62    17911.14    489.89 o 
  18   0  18     1110.58      790.61    147.75 o 
  20   0  18       37.23      -96.50    125.73 o 
  22   0  18      250.26      969.38    241.63 o 
  24   0  18    26258.65    25139.20    679.42 o 
 -39   1  18     1183.91     1272.06    157.03 o 
 -37   1  18       33.39       11.43    116.11 o 
 -35   1  18     1318.22     1155.00    160.09 o 
 -33   1  18     1085.11     1195.17    113.21 o 
 -31   1  18     2276.99     2697.28    140.87 o 
 -29   1  18      471.08      424.84     84.28 o 
 -27   1  18      379.52      331.23     96.09 o 
 -25   1  18     1897.00     2029.80    102.61 o 
 -23   1  18     4880.35     5208.07    127.43 o 
 -21   1  18      795.67      860.59     58.32 o 
 -19   1  18     4773.83     4624.45    107.78 o 
 -17   1  18    36420.57    38141.74    591.25 o 
 -15   1  18     7107.19     7506.90    175.44 o 
 -13   1  18    24969.46    23785.74    436.14 o 
 -11   1  18    18202.62    17971.10    333.40 o 
  -9   1  18      167.70      180.77     40.24 o 
  -7   1  18    18881.54    19183.85    338.73 o 
  -5   1  18    21175.99    22115.23    353.51 o 
  -3   1  18     3673.39     3978.02    123.23 o 
  -1   1  18   180156.98   195186.83   2408.88 o 
   1   1  18     7036.14     9474.11    220.74 o 
   3   1  18     9247.83    10079.25    172.56 o 
   5   1  18      763.99      935.79    127.04 o 
   7   1  18      346.20      405.67     72.52 o 
   9   1  18       12.01      -16.39     51.86 o 
  11   1  18       29.66      -42.10     65.25 o 
  13   1  18     3461.37     3464.07    138.97 o 
  15   1  18      386.20      488.36     96.85 o 
  17   1  18     2873.65     3004.80    146.02 o 
  19   1  18      106.98      122.86     87.67 o 
  21   1  18     2106.60     2259.53    144.12 o 
  23   1  18       41.56       71.00     98.27 o 
 -38   2  18     1839.80     2126.68    212.25 o 
 -36   2  18     3362.67     3959.04    402.91 o 
 -34   2  18      765.33      763.65    150.62 o 
 -32   2  18       84.45     -120.77    104.66 o 
 -30   2  18       30.12      -19.35     89.21 o 
 -28   2  18     6624.30     6925.54    175.99 o 
 -26   2  18    12581.93    12726.33    245.54 o 
 -24   2  18    20257.23    20113.18    359.63 o 
 -22   2  18     9333.07     8967.87    197.97 o 
 -20   2  18     3456.35     3478.70    115.09 o 
 -18   2  18     5252.24     4514.33    135.68 o 
 -16   2  18      369.37      590.21     60.39 o 
 -14   2  18      472.17      873.29     73.87 o 
 -12   2  18     7708.06     6845.11    174.58 o 
 -10   2  18   128797.69   125908.65   2014.18 o 
  -8   2  18     3189.91     3083.62    135.99 o 
  -6   2  18    28196.50    25386.40    400.30 o 
  -4   2  18     7699.56     7349.32    140.90 o 
  -2   2  18      434.03      234.41     36.38 o 
   0   2  18   104076.09   104360.77   1310.97 o 
   2   2  18     9024.73     9080.98    252.71 o 
   4   2  18      193.83      149.11     54.67 o 
   6   2  18     1274.18     1627.74     81.61 o 
   8   2  18     4990.16     5307.01    206.26 o 
  10   2  18     5578.93     5347.18    139.40 o 
  12   2  18    18808.98    17677.85    328.20 o 
  14   2  18     3116.57     3216.16    141.01 o 
  16   2  18     9918.20     9160.40    228.16 o 
  18   2  18    10995.24    10554.11    254.53 o 
  20   2  18      244.22      594.10    150.69 o 
  22   2  18     6311.24     5942.63    223.64 o 
  24   2  18      766.95     1169.60    144.91 o 
 -39   3  18       20.21      273.40    160.12 o 
 -37   3  18       50.50       15.37    120.30 o 
 -35   3  18      353.17      468.99    108.90 o 
 -33   3  18        1.10       -5.34     88.25 o 
 -31   3  18     4406.62     4915.89    184.46 o 
 -29   3  18     1745.72     1694.13    125.30 o 
 -27   3  18      126.59      -55.39     92.07 o 
 -25   3  18        6.82      -85.23     56.82 o 
 -23   3  18     4175.45     4174.64    132.14 o 
 -21   3  18     1896.79     1845.40     89.98 o 
 -19   3  18     7890.28     7916.91    169.94 o 
 -17   3  18     2017.14     2090.15     94.38 o 
 -15   3  18       19.30      -50.02     51.81 o 
 -13   3  18     4549.39     4857.75    147.64 o 
 -11   3  18    15494.64    15359.94    309.10 o 
  -9   3  18     6715.19     6734.95    401.34 o 
  -7   3  18      396.03      519.81     63.28 o 
  -5   3  18     8420.49     8031.08    151.82 o 
  -3   3  18     7637.70     6915.72    140.25 o 
  -1   3  18      170.45       84.71     46.27 o 
   1   3  18     1841.29     2562.11    122.86 o 
   3   3  18    33608.82    32687.28    445.95 o 
   5   3  18     4254.98     4085.71    141.38 o 
   7   3  18     9414.65    11023.59    568.98 o 
   9   3  18      129.42      351.84    115.94 o 
  11   3  18      140.18      468.60    123.90 o 
  13   3  18     1186.60     1360.76     87.45 o 
  15   3  18      687.67      658.10    102.84 o 
  17   3  18      381.05      433.99     94.89 o 
  19   3  18     9641.87     9598.04    271.32 o 
  21   3  18       20.39      -50.07    102.08 o 
  23   3  18     1042.21     1231.67    145.07 o 
 -38   4  18      674.33      468.57    176.32 o 
 -36   4  18     1890.69     1810.47    170.34 o 
 -34   4  18     1530.85     1573.00    186.03 o 
 -32   4  18     4205.38     3821.85    234.21 o 
 -30   4  18      399.33      479.29     97.67 o 
 -28   4  18     7541.23     6656.35    205.40 o 
 -26   4  18     3964.27     3780.30    161.76 o 
 -24   4  18      495.85      439.74     86.22 o 
 -22   4  18    19416.23    19572.09    329.20 o 
 -20   4  18      188.07       81.81     56.89 o 
 -18   4  18     2501.63     2254.18    103.93 o 
 -16   4  18     4631.22     5031.81    145.06 o 
 -14   4  18      607.82      982.90     76.28 o 
 -12   4  18    25637.64    23569.37    399.26 o 
 -10   4  18    34216.05    33676.95    555.49 o 
  -8   4  18    18942.99    18794.29    279.19 o 
  -6   4  18    58543.61    56603.45    781.67 o 
  -4   4  18      629.09      830.27     87.96 o 
  -2   4  18     1530.06     1694.98     70.15 o 
   0   4  18     5348.87     5778.92    141.86 o 
   2   4  18     4743.56     4432.37    115.59 o 
   4   4  18     1893.52     1971.40    116.17 o 
   6   4  18    15559.88    15469.08    255.26 o 
   8   4  18      907.17     1058.32     84.83 o 
  10   4  18      453.25      350.03    116.17 o 
  12   4  18    10763.21    11381.74    228.70 o 
  14   4  18       17.83      217.79     68.38 o 
  16   4  18     2453.22     2271.46    149.22 o 
  18   4  18     1397.89     1606.44    140.50 o 
  20   4  18      171.09      324.49    114.82 o 
  22   4  18       36.81      -14.36    108.69 o 
 -37   5  18       32.55      -81.07    158.33 o 
 -35   5  18     5760.02     5867.54    221.10 o 
 -33   5  18        2.25      -28.81    100.32 o 
 -31   5  18     1529.08     1772.60    140.25 o 
 -29   5  18      863.49      693.42    113.93 o 
 -27   5  18     8485.75     7994.03    307.65 o 
 -25   5  18     1163.77     1135.11    130.44 o 
 -23   5  18     4681.45     4005.60    279.71 o 
 -21   5  18     1616.89     1498.36    108.79 o 
 -19   5  18      267.17       91.67     75.25 o 
 -17   5  18     5573.79     5698.73    158.20 o 
 -15   5  18     9109.34     8945.61    202.99 o 
 -13   5  18     4919.32     5191.57    146.81 o 
 -11   5  18       74.16       50.69     61.13 o 
  -9   5  18    31894.50    30787.82    462.14 o 
  -7   5  18     2578.36     2478.58    117.84 o 
  -5   5  18     1501.17     1568.17     96.31 o 
  -3   5  18    18996.21    18740.54    303.43 o 
  -1   5  18     5689.70     5053.73    117.60 o 
   1   5  18     3677.63     3703.01    109.77 o 
   3   5  18    11382.29    10438.96    194.25 o 
   5   5  18     1971.16     2083.44     94.43 o 
   7   5  18     1009.17     1053.84     79.20 o 
   9   5  18      224.03      337.23    100.28 o 
  11   5  18     5500.66     6020.47    148.75 o 
  13   5  18     4057.39     4244.54    249.38 o 
  15   5  18      553.22      938.36    170.05 o 
  17   5  18      702.48      853.24    123.89 o 
  19   5  18     3739.84     3669.45    192.19 o 
  21   5  18      912.74      774.63    135.97 o 
 -36   6  18      532.78      742.47    149.77 o 
 -34   6  18       10.97      -13.82    106.83 o 
 -32   6  18      370.12      367.52    114.52 o 
 -30   6  18      398.48      206.02    107.54 o 
 -28   6  18    14166.82    13175.21    317.87 o 
 -26   6  18       43.89      177.46    155.47 o 
 -24   6  18      513.45      624.29    107.76 o 
 -22   6  18     4295.71     4060.06    196.06 o 
 -20   6  18      728.88      627.07     98.62 o 
 -18   6  18     5308.39     4518.42    164.49 o 
 -16   6  18    11785.83    11610.70    300.93 o 
 -14   6  18    11257.96    11374.81    221.97 o 
 -12   6  18     1352.16     1539.14    107.41 o 
 -10   6  18     4878.11     4422.38    180.90 o 
  -8   6  18     4343.51     3671.32    151.89 o 
  -6   6  18    34717.46    33527.84    440.73 o 
  -4   6  18     7815.67     9326.54    561.63 o 
  -2   6  18       45.39        3.57     72.25 o 
   0   6  18    12110.34    12473.44    240.42 o 
   2   6  18      358.70      276.44     68.76 o 
   4   6  18     3933.16     3471.83    117.51 o 
   6   6  18     7522.03     7545.54    170.92 o 
   8   6  18     5389.63     4968.46    243.11 o 
  10   6  18     2149.45     2602.89    133.04 o 
  12   6  18      343.24      524.54    103.72 o 
  14   6  18    11013.15    12054.14    669.78 o 
  16   6  18     5422.20     5735.76    179.95 o 
  18   6  18     8129.41     8108.39    259.16 o 
  20   6  18      367.01      348.52    126.89 o 
 -33   7  18      257.60      135.27    133.26 o 
 -31   7  18     5160.09     5541.18    217.14 o 
 -29   7  18     1814.80     2081.20    153.13 o 
 -27   7  18      106.08      -39.55     97.86 o 
 -25   7  18       30.65     -125.00     93.92 o 
 -23   7  18       61.65       33.66     91.99 o 
 -21   7  18     2632.39     2736.96    148.14 o 
 -19   7  18     8603.50     8245.86    229.47 o 
 -17   7  18      680.01      580.83    119.47 o 
 -15   7  18    14546.24    13763.91    303.95 o 
 -13   7  18    27499.90    26660.08    485.06 o 
 -11   7  18     5059.66     4671.90    186.15 o 
  -9   7  18      484.33      457.79     78.53 o 
  -7   7  18      301.90      343.06     74.54 o 
  -5   7  18       61.98      -27.32     56.82 o 
  -3   7  18     1072.91     1238.81     89.35 o 
  -1   7  18     6943.63     6679.33    169.64 o 
   1   7  18     5428.96     6033.70    248.14 o 
   3   7  18    17717.50    17609.63    318.05 o 
   5   7  18       19.70      -54.82     70.38 o 
   7   7  18     5714.02     5497.03    173.19 o 
   9   7  18     1311.33     1196.94    111.14 o 
  11   7  18      142.09      -53.67     84.78 o 
  13   7  18    12209.41    11831.21    276.13 o 
  15   7  18     1816.63     1930.25    150.03 o 
  17   7  18       37.73      145.79    101.08 o 
  19   7  18      705.14      814.24    157.87 o 
 -32   8  18      681.85      486.21    148.72 o 
 -30   8  18     6105.42     6828.15    243.34 o 
 -28   8  18     2404.05     2352.34    163.47 o 
 -26   8  18      805.30      447.24    115.25 o 
 -24   8  18      180.90      -67.02     97.41 o 
 -22   8  18      393.54      101.54     99.15 o 
 -20   8  18       33.61      -51.65     95.54 o 
 -18   8  18     3493.03     3140.22    161.09 o 
 -16   8  18       90.48        6.12    112.49 o 
 -14   8  18     3735.82     4114.98    174.84 o 
 -12   8  18    10467.72    10080.65    281.91 o 
 -10   8  18     9760.48     9550.49    240.96 o 
  -8   8  18      263.95      300.56     79.70 o 
  -6   8  18       13.89      -96.37     64.25 o 
  -4   8  18     2904.26     2753.79    138.28 o 
  -2   8  18     2045.24     2322.03    117.76 o 
   0   8  18     2358.97     2495.71    120.69 o 
   4   8  18     1725.90     2256.62    143.60 o 
   6   8  18     6582.81     6292.23    218.26 o 
   8   8  18      448.67      725.60    118.24 o 
  10   8  18     9336.18     9004.86    265.11 o 
  12   8  18      562.25      362.38    115.99 o 
  14   8  18     2112.65     2638.60    187.55 o 
  16   8  18     2475.26     2971.45    193.96 o 
 -29   9  18     3124.64     3932.12    207.09 o 
 -27   9  18      305.44       36.76    114.94 o 
 -25   9  18      147.87      145.74    111.21 o 
 -23   9  18      213.30      238.06    112.38 o 
 -21   9  18      577.73      371.32    114.22 o 
 -19   9  18    15939.58    15731.51    356.05 o 
 -17   9  18     2316.51     2617.06    143.36 o 
 -15   9  18    14740.17    14710.49    337.33 o 
 -13   9  18     1083.55     1408.54    200.82 o 
 -11   9  18    12691.08    12133.73    290.88 o 
  -9   9  18     4917.18     4739.35    179.79 o 
  -7   9  18     5747.18     5425.74    184.06 o 
  -5   9  18        7.04      -96.93     83.60 o 
  -3   9  18     9915.86     9515.84    248.78 o 
  -1   9  18     9640.62     9510.82    297.13 o 
   1   9  18     2273.95     2574.89    251.36 o 
   3   9  18     6136.24     6205.19    234.12 o 
   5   9  18      532.82      921.14    148.28 o 
   7   9  18     7947.49     8534.56    256.73 o 
   9   9  18      204.75      -82.12    125.34 o 
  11   9  18      405.15      246.52    116.95 o 
  13   9  18      789.56      957.74    141.06 o 
 -26  10  18    17497.25    19975.91    448.03 o 
 -24  10  18     1642.52     1787.22    158.98 o 
 -22  10  18       90.52      130.13    112.92 o 
 -20  10  18      338.02      373.93    117.60 o 
 -18  10  18      651.75      639.83    123.87 o 
 -16  10  18     1122.72     1330.35    132.88 o 
 -14  10  18     1518.50     1578.88    143.63 o 
 -12  10  18     1256.35     1214.92    128.97 o 
 -10  10  18     1285.18     1070.58    119.73 o 
  -8  10  18      366.75      307.33    100.96 o 
  -6  10  18     7093.13     6566.67    315.31 o 
  -4  10  18        3.90      -19.38    132.07 o 
  -2  10  18     1931.31     1846.74    314.04 o 
   0  10  18       52.32      293.25    125.47 o 
   2  10  18      282.31      341.60    128.10 o 
   4  10  18      455.43      847.23    188.74 o 
   6  10  18     7502.92     7604.95    269.05 o 
   8  10  18      202.81      182.57    116.32 o 
  10  10  18       77.90      -38.62    115.00 o 
 -23  11  18     5683.73     6666.88    252.44 o 
 -21  11  18       52.67     -156.91    118.91 o 
 -19  11  18     4326.33     4506.29    205.38 o 
 -17  11  18      328.04      195.51    113.85 o 
 -15  11  18     1516.16     1348.31    142.00 o 
 -13  11  18      188.00       76.64    104.24 o 
 -11  11  18      534.49      517.42    115.99 o 
  -9  11  18     1363.75     1424.35    233.34 o 
  -7  11  18     3350.69     3143.94    237.12 o 
  -5  11  18     3322.59     3428.44    259.59 o 
  -3  11  18     3923.56     3869.03    255.22 o 
  -1  11  18     1169.05     1434.42    193.11 o 
   1  11  18     1286.33     1007.13    183.15 o 
   3  11  18    13941.46    12468.90    432.06 o 
   5  11  18     1148.03     1820.60    185.50 o 
   7  11  18     5556.13     6005.26    308.56 o 
 -16  12  18     9459.14    10485.88    276.25 o 
 -14  12  18       99.56       34.97    153.20 o 
 -12  12  18        9.09     -106.01    186.88 o 
 -10  12  18      313.27      833.33    224.73 o 
  -8  12  18     5594.47     5613.53    294.90 o 
  -6  12  18        6.36     -213.52    146.91 o 
  -4  12  18     1337.23     1347.08    199.06 o 
  -2  12  18      145.10       56.04    156.33 o 
   0  12  18       32.19      -15.95    152.51 o 
 -39   1  19    11755.58    13343.79    445.91 o 
 -37   1  19       92.21       43.73    134.71 o 
 -35   1  19     3389.09     3734.86    225.47 o 
 -33   1  19     4265.39     4248.71    169.50 o 
 -31   1  19     7378.83     7014.52    226.21 o 
 -29   1  19     3262.97     3269.90    139.72 o 
 -27   1  19    22656.67    23031.64    409.07 o 
 -25   1  19     2197.47     2411.80    111.31 o 
 -23   1  19    18364.22    17939.14    325.67 o 
 -21   1  19     3253.88     3198.97    112.64 o 
 -19   1  19     4052.64     3868.10    119.40 o 
 -17   1  19    29345.80    27099.03    481.51 o 
 -15   1  19    48266.22    46596.77    898.87 o 
 -13   1  19     2230.11     1951.28     97.09 o 
 -11   1  19     1578.48     1427.75     64.14 o 
  -9   1  19    57596.60    56859.19    828.49 o 
  -7   1  19      869.94     1057.18    102.58 o 
  -5   1  19    24640.90    24037.43    383.67 o 
  -3   1  19     1925.65     2265.21     84.29 o 
  -1   1  19    16949.31    20567.63    295.80 o 
   1   1  19      352.41      926.50    164.23 o 
   3   1  19       44.91      815.33    135.60 o 
   5   1  19      148.52       55.78    100.79 o 
   7   1  19     3144.71     2883.52    107.76 o 
   9   1  19      256.38      157.63     66.50 o 
  11   1  19     2346.67     2917.83    128.85 o 
  13   1  19    19976.28    18907.10    350.94 o 
  15   1  19      314.91      299.65     87.52 o 
  17   1  19     8452.11     8726.74    228.53 o 
  19   1  19      213.55       62.43     89.52 o 
  21   1  19      103.78      832.71    149.54 o 
  23   1  19      611.20      701.58    120.78 o 
 -40   2  19     1097.76     2087.89    169.19 o 
 -38   2  19     1567.48     2241.69    237.69 o 
 -36   2  19     3861.81     4299.22    252.36 o 
 -34   2  19     1237.65     1303.45    170.30 o 
 -32   2  19      818.66      740.60    116.88 o 
 -30   2  19     6439.88     6505.81    175.08 o 
 -28   2  19     6594.40     5957.95    164.03 o 
 -26   2  19     3850.57     4080.69    144.09 o 
 -24   2  19     1415.10     1443.52    121.11 o 
 -22   2  19     1904.10     2015.61     90.63 o 
 -20   2  19      219.18      252.50     58.61 o 
 -18   2  19     3220.92     2714.86    103.87 o 
 -16   2  19     9937.05    10761.71    244.84 o 
 -14   2  19    67515.27    69493.89   1150.36 o 
 -12   2  19    40745.70    44757.29    765.89 o 
 -10   2  19    21142.26    20918.61    385.06 o 
  -8   2  19    11061.88    10979.51    197.52 o 
  -6   2  19     7001.96     7141.55    185.07 o 
  -4   2  19     3662.03     3715.86     97.57 o 
  -2   2  19     3173.83     3899.68    127.26 o 
   0   2  19    17886.54    18386.36    272.62 o 
   2   2  19     3099.30     3703.39    203.10 o 
   4   2  19     4349.86     4478.13    124.49 o 
   6   2  19     1406.70     1968.30    208.61 o 
   8   2  19       78.67      108.21     59.46 o 
  10   2  19      747.86      943.77     80.01 o 
  12   2  19     1799.48     2111.25    116.11 o 
  14   2  19       97.35      107.37     78.60 o 
  16   2  19      867.21     1047.77    116.84 o 
  18   2  19      747.08      743.02    103.86 o 
  20   2  19     6351.40     6403.83    206.01 o 
  22   2  19     4615.28     4401.52    206.72 o 
 -39   3  19    22242.13    25231.16    584.62 o 
 -37   3  19     1074.71     1361.85    161.91 o 
 -35   3  19    15432.99    16272.10    418.31 o 
 -33   3  19      126.63       33.30     90.99 o 
 -31   3  19     2785.35     3433.63    161.92 o 
 -29   3  19      647.14      500.51     98.13 o 
 -27   3  19     3362.43     3297.66    151.05 o 
 -25   3  19     5390.24     4946.94    147.12 o 
 -23   3  19     7401.51     7079.69    170.54 o 
 -21   3  19     5519.83     5641.83    146.72 o 
 -19   3  19       16.32      -76.01     50.67 o 
 -17   3  19     3801.14     3832.78    122.24 o 
 -15   3  19     1747.18     1552.01     94.55 o 
 -13   3  19    32648.34    33506.77    595.69 o 
 -11   3  19      342.70      162.51     98.84 o 
  -9   3  19    30673.87    30437.58    559.62 o 
  -7   3  19      836.03      777.84     52.20 o 
  -5   3  19    47956.43    46768.20    649.06 o 
  -3   3  19      868.64      806.45     83.15 o 
  -1   3  19     1313.23     1408.82     65.23 o 
   1   3  19        8.24      -31.98     33.65 o 
   3   3  19      230.08      538.84     66.49 o 
   5   3  19     1988.26     2449.75     97.71 o 
   7   3  19    14991.34    15847.75    267.40 o 
   9   3  19      895.38      874.22     93.33 o 
  11   3  19       94.49      187.33     67.88 o 
  13   3  19     1849.86     1879.73    119.34 o 
  15   3  19      788.01      773.94    112.48 o 
  17   3  19    13363.10    14021.81    303.60 o 
  19   3  19     1328.76     1560.90    141.83 o 
  21   3  19      116.02      186.12    111.66 o 
  23   3  19     1130.93      949.59    142.04 o 
 -38   4  19       21.58      198.45    135.87 o 
 -36   4  19      396.85      373.22    113.13 o 
 -34   4  19       43.98       28.47     98.17 o 
 -32   4  19      267.79      284.65    101.45 o 
 -30   4  19     1414.80     1337.86    124.22 o 
 -28   4  19     1030.33      401.79     98.82 o 
 -26   4  19     4160.59     4338.10    167.17 o 
 -24   4  19     5163.87     4893.21    169.86 o 
 -22   4  19      691.68      690.35     74.86 o 
 -20   4  19     8206.26     8212.80    181.23 o 
 -18   4  19    22641.06    22464.51    359.26 o 
 -16   4  19      487.12      719.34     73.71 o 
 -14   4  19       51.15      -21.53     54.03 o 
 -12   4  19     9553.12     7959.97    184.34 o 
 -10   4  19     3526.44     3515.84    129.37 o 
  -8   4  19     1156.18     1086.28     66.09 o 
  -6   4  19     1126.82     1459.63     64.79 o 
  -4   4  19      161.39      171.31     57.68 o 
  -2   4  19    38356.87    36993.23    492.66 o 
   0   4  19     2685.91     2681.82     99.26 o 
   2   4  19     6488.59     6143.15    139.41 o 
   4   4  19    16159.09    15328.78    270.52 o 
   6   4  19     1329.60     1574.65     82.08 o 
   8   4  19     5965.16     6113.86    142.09 o 
  10   4  19     6353.17     5932.74    157.86 o 
  12   4  19     1021.31     1110.26    115.84 o 
  14   4  19    11529.71    11394.66    258.98 o 
  16   4  19     2000.81     2111.44    149.36 o 
  18   4  19     1670.57     1737.46    147.29 o 
  20   4  19     1224.39     1435.08    147.93 o 
  22   4  19     2540.36     2664.11    179.66 o 
 -37   5  19      697.99      517.13    138.40 o 
 -35   5  19      207.95       91.25    103.91 o 
 -33   5  19     3224.68     3206.08    174.87 o 
 -31   5  19      155.58      150.40     95.37 o 
 -29   5  19     3543.72     3419.53    165.62 o 
 -27   5  19     7220.49     6662.83    290.89 o 
 -25   5  19       77.03      -73.16     80.11 o 
 -23   5  19       37.30     -100.73     78.46 o 
 -21   5  19      191.69       88.04     81.03 o 
 -19   5  19     1527.45     1270.22     83.85 o 
 -17   5  19     4706.58     4158.82    139.90 o 
 -15   5  19    13798.54    13346.20    267.06 o 
 -13   5  19     7568.63     7179.78    178.37 o 
 -11   5  19    16644.04    15999.37    313.38 o 
  -9   5  19    37212.91    35210.44    583.90 o 
  -7   5  19       47.05       63.69     90.74 o 
  -5   5  19    15170.75    14430.03    250.01 o 
  -3   5  19      275.05      212.86     54.52 o 
  -1   5  19    13252.04    11857.27    218.16 o 
   1   5  19      126.00      122.71     73.99 o 
   3   5  19     3515.15     3640.19    114.11 o 
   5   5  19     1829.91     1846.61     92.62 o 
   7   5  19     6982.88     6869.41    172.29 o 
   9   5  19     3481.61     4171.86    319.70 o 
  11   5  19     2787.28     2935.80    114.83 o 
  13   5  19     8664.46     8624.76    205.71 o 
  15   5  19     5589.09     6103.67    192.07 o 
  17   5  19     3760.80     3740.37    188.40 o 
  19   5  19     1017.09      875.91    135.55 o 
  21   5  19     1107.35     1202.96    146.27 o 
 -36   6  19      545.70      568.28    147.17 o 
 -34   6  19     6193.22     6350.12    235.06 o 
 -32   6  19        3.31      -38.96    106.11 o 
 -30   6  19     2487.59     2524.37    161.13 o 
 -28   6  19     2642.28     2402.46    156.02 o 
 -26   6  19    58915.11    54721.36    908.98 o 
 -24   6  19     4615.95     4318.58    203.09 o 
 -22   6  19      973.23      770.41    123.25 o 
 -20   6  19      350.78      181.76    102.38 o 
 -18   6  19     3148.66     3018.73    178.91 o 
 -16   6  19     2228.54     2594.27    158.77 o 
 -14   6  19    11141.79    10727.59    217.65 o 
 -12   6  19     4699.10     4971.18    166.68 o 
 -10   6  19     5752.48     5634.98    169.55 o 
  -8   6  19    19483.05    18262.49    539.26 o 
  -6   6  19     9589.06     9365.74    180.58 o 
  -4   6  19     3443.09     3976.86    228.68 o 
  -2   6  19     3037.58     3425.53    120.29 o 
   0   6  19    11937.08    11888.40    233.98 o 
   2   6  19       97.43      115.34     86.88 o 
   4   6  19    19792.35    19553.65    314.43 o 
   6   6  19    13460.11    13651.15    248.06 o 
   8   6  19      233.50      317.54     90.09 o 
  10   6  19     9352.76     9137.24    361.56 o 
  12   6  19      525.59      485.03     98.90 o 
  14   6  19    15585.92    15905.33    331.09 o 
  16   6  19     9886.73     9707.45    234.35 o 
  18   6  19      478.08      779.01    130.61 o 
  20   6  19     3506.87     3554.10    202.06 o 
 -33   7  19      286.87      298.37    121.10 o 
 -31   7  19      164.33      219.13    113.70 o 
 -29   7  19     6107.56     5855.87    216.73 o 
 -27   7  19       71.95     -110.73     95.80 o 
 -25   7  19     1790.10     1727.86    189.52 o 
 -23   7  19     1558.95     1495.31    140.85 o 
 -21   7  19        7.24      -78.54     89.12 o 
 -19   7  19     7959.29     7268.10    217.17 o 
 -17   7  19     6381.18     6341.46    228.07 o 
 -15   7  19       38.78      130.47     89.12 o 
 -13   7  19       69.64       83.14     86.75 o 
 -11   7  19     2030.51     2032.01    121.99 o 
  -9   7  19      908.86      839.02     87.51 o 
  -7   7  19     3555.83     3254.21    118.56 o 
  -5   7  19      549.91      724.58     89.15 o 
  -3   7  19     3861.80     3823.37    132.08 o 
  -1   7  19     6562.98     6908.04    172.79 o 
   1   7  19    11979.87    11560.66    237.91 o 
   3   7  19     5128.80     4915.34    154.14 o 
   5   7  19      409.01      431.28     90.31 o 
   7   7  19       11.16      137.40    203.86 o 
   9   7  19     1404.89     1471.59    118.21 o 
  11   7  19     1919.51     2500.13    142.27 o 
  13   7  19      166.52      317.48     95.90 o 
  15   7  19     1020.84     1339.17    127.48 o 
  17   7  19     6052.42     6335.52    213.52 o 
 -32   8  19     1394.41     1680.16    180.47 o 
 -30   8  19    12613.29    12861.91    335.86 o 
 -28   8  19      753.93      769.00    129.59 o 
 -26   8  19     1651.90     2068.75    153.19 o 
 -24   8  19       27.11      -64.04     95.73 o 
 -22   8  19     5348.68     4899.57    194.66 o 
 -20   8  19     6757.25     6546.45    216.45 o 
 -18   8  19     4444.73     4591.50    183.93 o 
 -16   8  19     6034.89     5364.25    195.91 o 
 -14   8  19    49854.81    49276.15    818.88 o 
 -12   8  19     2003.83     1933.35    147.13 o 
 -10   8  19       82.07       33.37     87.63 o 
  -8   8  19    17902.30    17395.16    352.91 o 
  -6   8  19     5083.74     5210.64    148.64 o 
  -4   8  19     3598.62     4017.76    208.73 o 
  -2   8  19     5200.99     5453.28    181.92 o 
   0   8  19    24473.61    23265.40    396.72 o 
   2   8  19     8689.04     8723.16    339.02 o 
   4   8  19     8490.75     8401.36    242.08 o 
   6   8  19     1318.70     1489.53    255.36 o 
   8   8  19    16154.49    15093.62    351.64 o 
  10   8  19      316.65      288.73    112.05 o 
  12   8  19       85.80       43.97    108.27 o 
  14   8  19     1743.85     2006.39    146.51 o 
  16   8  19     7345.88     8757.94    430.29 o 
 -29   9  19     1294.09     1224.58    150.99 o 
 -27   9  19       15.08      -94.86    106.15 o 
 -25   9  19       10.70      -24.22    108.26 o 
 -23   9  19      455.40      241.86    114.31 o 
 -21   9  19       45.39      -50.07    102.07 o 
 -19   9  19     2094.92     2097.55    151.58 o 
 -17   9  19     3643.10     3695.51    180.57 o 
 -15   9  19      210.48      492.93    195.29 o 
 -13   9  19     3177.48     3179.91    192.19 o 
 -11   9  19       24.32     -132.74     88.49 o 
  -9   9  19     3736.34     3764.90    168.44 o 
  -7   9  19       14.40      -65.27     86.54 o 
  -5   9  19     1656.88     1710.21    129.40 o 
  -3   9  19      522.62      337.13    100.91 o 
  -1   9  19     4367.27     4475.22    212.10 o 
   1   9  19     3346.07     3991.51    262.22 o 
   3   9  19       12.24      196.72    119.14 o 
   5   9  19       20.11        9.00    141.58 o 
   7   9  19      471.07      559.08    122.16 o 
   9   9  19      650.08      553.64    125.91 o 
  11   9  19     1312.11     1333.48    166.29 o 
  13   9  19    11491.70    10735.24    312.92 o 
 -26  10  19     4279.89     5072.00    225.14 o 
 -24  10  19     1452.68     1370.28    151.43 o 
 -22  10  19        1.03     -137.56    109.20 o 
 -20  10  19       10.10      -56.52    106.75 o 
 -18  10  19     1785.88     1896.10    152.86 o 
 -16  10  19     1044.11     1021.07    144.60 o 
 -14  10  19      759.05      485.56    116.22 o 
 -12  10  19     3736.17     3509.49    174.77 o 
 -10  10  19     2143.90     2275.91    147.85 o 
  -8  10  19    10155.22    10350.66    269.86 o 
  -6  10  19     2218.29     2295.01    351.78 o 
  -4  10  19     2026.70     2103.56    203.03 o 
  -2  10  19    13156.96    11535.46    391.02 o 
   0  10  19       93.51      396.71    126.80 o 
   2  10  19      932.28     1123.73    155.40 o 
   4  10  19    14356.07    14372.39    461.09 o 
   6  10  19      102.69      233.65    135.06 o 
   8  10  19     2207.33     2733.86    267.81 o 
  10  10  19     1375.09     1337.32    153.77 o 
 -21  11  19     1807.75     1790.84    164.89 o 
 -19  11  19     1030.11     1598.40    261.06 o 
 -17  11  19      248.07       82.31    112.19 o 
 -15  11  19      306.15      134.20    113.12 o 
 -13  11  19     1143.29     1220.14    137.30 o 
 -11  11  19     1019.79     1005.26    171.84 o 
  -9  11  19     2103.60     2461.38    309.87 o 
  -7  11  19       21.88       25.50    143.17 o 
  -5  11  19      237.04       14.45    141.62 o 
  -3  11  19     1764.96     1637.17    199.51 o 
  -1  11  19      589.52      689.84    170.60 o 
   1  11  19      105.73      351.23    154.39 o 
   3  11  19       65.21      327.76    163.80 o 
   5  11  19        3.19       87.27    138.69 o 
 -14  12  19     5562.99     5696.23    298.13 o 
 -12  12  19        5.12     -235.91    178.67 o 
 -10  12  19     1012.90     1476.94    255.44 o 
  -8  12  19     6430.07     6834.21    320.21 o 
  -6  12  19     2522.16     2650.62    241.40 o 
  -4  12  19     1068.83     1073.38    198.67 o 
  -2  12  19      340.19      417.52    175.22 o 
 -40   0  20      653.81      567.05    347.05 o 
 -38   0  20     5169.91     5977.31    536.07 o 
 -36   0  20     3917.16     4135.83    264.19 o 
 -34   0  20    12996.33    13117.61    505.08 o 
 -32   0  20     3361.07     3657.73    241.76 o 
 -30   0  20      671.48      960.47    161.96 o 
 -28   0  20     2540.83     2826.99    212.59 o 
 -26   0  20    39307.16    39848.36   1333.97 o 
 -24   0  20    16538.11    17824.92    527.20 o 
 -22   0  20     1534.42     1793.41    111.09 o 
 -20   0  20     3344.26     3419.20    134.83 o 
 -18   0  20     7647.58     7529.33    205.25 o 
 -16   0  20    61140.52    57196.05   1099.91 o 
 -14   0  20        8.27       53.12     59.49 o 
 -12   0  20    13566.76    13706.58    362.22 o 
 -10   0  20     2982.07     3432.48    125.81 o 
  -8   0  20    96612.76    97615.02   1821.31 o 
  -6   0  20     1805.50     1911.79    102.71 o 
  -4   0  20     1804.70     2057.14    113.51 o 
  -2   0  20     4378.32     3673.99    144.82 o 
   0   0  20   114718.95   114448.16   2196.75 o 
   2   0  20     7311.18     9195.41    285.17 o 
   4   0  20      134.48      175.73     77.89 o 
   6   0  20      526.76      337.75    120.51 o 
   8   0  20    15363.43    14960.88    479.85 o 
  10   0  20      750.82      569.62    120.91 o 
  12   0  20      167.25      116.55    128.99 o 
  14   0  20    19105.60    17852.00    487.59 o 
  16   0  20    16506.31    15228.01    449.50 o 
  18   0  20    29838.32    26085.18    665.09 o 
  20   0  20     2567.87     2457.32    211.62 o 
  22   0  20     6083.06     6764.00    315.76 o 
 -39   1  20      306.98      615.71    159.22 o 
 -37   1  20      145.67      113.64    151.68 o 
 -35   1  20     1848.32     2038.22    187.17 o 
 -33   1  20      448.36      471.13    100.15 o 
 -31   1  20     4613.27     4472.68    186.48 o 
 -29   1  20     3968.62     3794.22    169.66 o 
 -27   1  20    11008.69    11063.99    243.96 o 
 -25   1  20     8577.96     8438.28    198.01 o 
 -23   1  20      841.89      756.54     81.76 o 
 -21   1  20     1780.36     1927.36     93.06 o 
 -19   1  20    14937.75    15412.52    281.05 o 
 -17   1  20       93.11      126.94     54.77 o 
 -15   1  20       39.49      -13.74     55.03 o 
 -13   1  20     1345.30     1514.49    104.44 o 
 -11   1  20     9197.95    11163.00    202.40 o 
  -9   1  20     7789.63     6802.40    279.41 o 
  -7   1  20    10997.78    10961.82    200.82 o 
  -5   1  20    14554.56    15108.29    357.75 o 
  -3   1  20     2467.17     2774.82     90.88 o 
  -1   1  20     3167.81     3751.97    105.32 o 
   1   1  20    21810.80    23825.11    339.70 o 
   3   1  20     7156.58     8093.88    293.83 o 
   5   1  20       11.57      116.54     66.05 o 
   7   1  20      440.48      486.39     70.27 o 
   9   1  20      373.92      473.86     87.38 o 
  11   1  20     4158.57     3797.96    144.31 o 
  13   1  20     3144.73     3347.14    143.37 o 
  15   1  20      135.92      147.43     84.85 o 
  17   1  20      429.31      553.55    119.57 o 
  19   1  20      558.94      643.04    105.48 o 
  21   1  20       68.03      186.92     96.77 o 
  23   1  20        2.58      -67.67     96.98 o 
 -38   2  20    24991.25    28104.65    711.39 o 
 -36   2  20       96.61      -57.41    127.52 o 
 -34   2  20     5031.55     5283.21    261.50 o 
 -32   2  20      545.98      416.67    139.71 o 
 -30   2  20       25.41      -99.67     66.45 o 
 -28   2  20     5373.88     5196.00    153.56 o 
 -26   2  20    19360.13    19254.26    355.38 o 
 -24   2  20        0.11      -82.90     55.27 o 
 -22   2  20    14374.87    14317.36    255.89 o 
 -20   2  20    47253.17    46608.38    721.89 o 
 -18   2  20       31.26       -0.64     49.03 o 
 -16   2  20    25999.45    24075.95    454.85 o 
 -14   2  20    25211.75    24376.81    457.27 o 
 -12   2  20    43685.16    42922.85    743.68 o 
 -10   2  20     2057.66     2008.38    123.44 o 
  -8   2  20      100.69       76.94     80.93 o 
  -6   2  20    24714.99    26173.08    417.71 o 
  -4   2  20     2385.69     2209.43     75.84 o 
  -2   2  20        3.61      -15.78     37.75 o 
   0   2  20       44.22      245.64     47.63 o 
   2   2  20     3085.22     3909.96    257.13 o 
   4   2  20       88.76      774.44    195.79 o 
   6   2  20    13991.74    13745.99    252.55 o 
   8   2  20     2162.94     2252.84     99.85 o 
  10   2  20     1879.09     2107.48    337.75 o 
  12   2  20     9645.00     9267.25    222.35 o 
  14   2  20    10089.13    10077.56    240.25 o 
  16   2  20     1008.93     1438.98    118.00 o 
  18   2  20    12573.07    12366.58    285.66 o 
  20   2  20      149.09      268.16     99.83 o 
  22   2  20     2558.79     3003.10    211.38 o 
 -39   3  20     1041.39     2188.74    191.25 o 
 -37   3  20     1103.08     2140.13    258.06 o 
 -35   3  20      209.94      261.80    122.88 o 
 -33   3  20      696.45      692.55    112.05 o 
 -31   3  20      433.21      309.05     99.21 o 
 -29   3  20     4635.60     3839.60    164.30 o 
 -27   3  20       18.92       21.64     81.18 o 
 -25   3  20     2160.53     2215.92    108.09 o 
 -23   3  20        4.75      -88.82     59.21 o 
 -21   3  20     2779.03     2967.72    119.98 o 
 -19   3  20     1403.07     1359.51     86.26 o 
 -17   3  20      242.85      222.63     65.36 o 
 -15   3  20     2394.47     2628.20    118.92 o 
 -13   3  20     3040.29     2784.81    119.73 o 
 -11   3  20    16651.06    14702.57    306.22 o 
  -9   3  20       10.66      -75.62     68.04 o 
  -7   3  20     6557.06     7227.82    142.09 o 
  -5   3  20     7664.95     7711.22    151.67 o 
  -3   3  20     3518.81     3658.72    103.94 o 
  -1   3  20    10002.91     9844.25    169.81 o 
   1   3  20    27369.96    26248.23    396.57 o 
   3   3  20      691.95      914.25     68.53 o 
   5   3  20     8164.05     8338.32    174.02 o 
   7   3  20        1.18      146.43    104.79 o 
   9   3  20     7896.63     8388.47    474.59 o 
  11   3  20     2502.78     2577.41    114.87 o 
  13   3  20     2756.71     2803.38    137.64 o 
  15   3  20      731.29      903.30    153.82 o 
  17   3  20      729.28      957.33    110.95 o 
  19   3  20      401.77      507.17    119.25 o 
  21   3  20     3990.58     4211.77    206.98 o 
 -38   4  20    23628.07    25986.38    601.07 o 
 -36   4  20       51.97       17.74    121.81 o 
 -34   4  20     7788.76     8119.19    248.18 o 
 -32   4  20     2725.89     3277.63    167.51 o 
 -30   4  20     2814.40     3025.23    157.80 o 
 -28   4  20     2213.28     2189.18    138.42 o 
 -26   4  20       65.32       99.94     83.59 o 
 -24   4  20      879.29      683.74     97.13 o 
 -22   4  20      440.49      466.61     72.34 o 
 -20   4  20    15477.67    15522.92    277.24 o 
 -18   4  20     5826.63     5888.98    149.70 o 
 -16   4  20    14365.39    14216.63    279.49 o 
 -14   4  20    18712.13    19412.36    349.10 o 
 -12   4  20    22591.99    21905.77    381.91 o 
 -10   4  20    15172.74    15085.98    295.68 o 
  -8   4  20     4556.59     4417.31    115.37 o 
  -6   4  20    11450.22    11518.80    188.64 o 
  -4   4  20    26074.40    24607.88    345.14 o 
  -2   4  20    28602.13    29693.01    407.96 o 
   0   4  20    19130.10    18022.98    296.59 o 
   2   4  20     1084.79     1374.17     77.57 o 
   4   4  20     2508.44     2621.97    109.00 o 
   6   4  20     2412.28     3133.55    188.35 o 
   8   4  20     4280.57     4633.11    158.02 o 
  10   4  20     2077.83     2519.51    116.44 o 
  12   4  20     3884.81     3809.46    139.67 o 
  14   4  20     1080.27     1178.64    109.43 o 
  16   4  20      718.09      500.00    114.03 o 
  18   4  20    15760.09    15550.45    368.43 o 
  20   4  20     2284.61     2840.00    181.14 o 
 -37   5  20      258.37      115.47     84.49 o 
 -35   5  20      711.27     1000.53    170.31 o 
 -33   5  20     2589.43     2949.58    197.87 o 
 -31   5  20     1088.33      973.14    143.68 o 
 -29   5  20     9934.27    10663.76    320.32 o 
 -27   5  20     5465.48     4484.17    211.57 o 
 -25   5  20     1522.94     1678.80    147.04 o 
 -23   5  20      110.67      -48.45     78.20 o 
 -21   5  20       15.97     -114.13     76.09 o 
 -19   5  20      785.56      684.05     73.15 o 
 -17   5  20     2787.10     2914.44    121.45 o 
 -15   5  20     1015.42      975.78     85.29 o 
 -13   5  20    24625.34    23755.62    412.72 o 
 -11   5  20    24058.97    24246.34    433.49 o 
  -9   5  20     2627.95     2940.25    115.05 o 
  -7   5  20    34197.62    33325.61    493.65 o 
  -5   5  20       13.81      -48.84     56.59 o 
  -3   5  20     1698.79     1665.85     77.35 o 
  -1   5  20     2503.09     2241.82    111.42 o 
   1   5  20     1200.75     1106.75     77.47 o 
   3   5  20     3387.62     3478.92    113.92 o 
   5   5  20       28.55      -75.55     57.30 o 
   7   5  20     9640.43    11583.57    315.03 o 
   9   5  20    21207.82    20872.72    338.93 o 
  11   5  20       60.72       54.06     91.66 o 
  13   5  20     8118.23     7987.58    199.60 o 
  15   5  20     5379.22     4567.67    191.91 o 
  17   5  20     7458.19     7501.51    246.58 o 
  19   5  20      588.78      515.68    127.79 o 
 -36   6  20     5766.96     6487.34    242.47 o 
 -34   6  20     1364.86     1880.44    157.64 o 
 -32   6  20     1182.66     1143.48    135.48 o 
 -30   6  20       60.64      129.45    104.29 o 
 -28   6  20     9562.92     8382.72    249.27 o 
 -26   6  20    24255.12    23756.78    531.71 o 
 -24   6  20      779.67      780.82    133.51 o 
 -22   6  20     1270.65     1388.81    118.50 o 
 -20   6  20      254.01       80.75    120.21 o 
 -18   6  20     5524.82     5322.13    221.84 o 
 -16   6  20    11532.90    10919.09    241.83 o 
 -14   6  20     3746.97     3818.88    141.81 o 
 -12   6  20     5496.10     5957.59    181.46 o 
 -10   6  20    12594.50    12594.05    271.56 o 
  -8   6  20      417.80      523.58     92.13 o 
  -6   6  20     1140.44     1412.31     93.87 o 
  -4   6  20     3099.06     3215.27    108.03 o 
  -2   6  20     2363.11     2505.24    109.70 o 
   0   6  20    17805.59    17919.29    287.87 o 
   2   6  20     4690.48     4758.53    156.44 o 
   4   6  20      750.60      814.91     79.73 o 
   6   6  20     1147.41     1675.34    103.83 o 
   8   6  20      621.40      905.46    105.78 o 
  10   6  20     7720.02     7031.71    216.83 o 
  12   6  20     5953.07     5765.22    187.80 o 
  14   6  20     4489.01     4731.41    179.20 o 
  16   6  20       22.37       93.80    119.53 o 
  18   6  20    13878.23    13258.40    343.55 o 
 -33   7  20     2182.37     2750.26    178.53 o 
 -31   7  20      261.81      387.96    118.91 o 
 -29   7  20     5914.30     6476.55    227.80 o 
 -27   7  20     1078.76     1117.40    129.15 o 
 -25   7  20    11889.71    11407.18    292.16 o 
 -23   7  20     1934.99     1825.84    138.29 o 
 -21   7  20     1245.70     1212.59    122.31 o 
 -19   7  20     4350.28     4079.85    170.34 o 
 -17   7  20    16529.09    15452.10    377.60 o 
 -15   7  20    20749.88    20296.90    400.96 o 
 -13   7  20    36655.18    34838.98    605.22 o 
 -11   7  20    14252.20    14384.63    304.87 o 
  -9   7  20     2538.45     2536.45    119.04 o 
  -7   7  20    12841.10    12704.71    236.23 o 
  -5   7  20      824.67      954.11    116.79 o 
  -3   7  20       80.71      -63.00     75.50 o 
  -1   7  20      344.25      178.03     82.68 o 
   1   7  20     2191.02     2295.26    122.20 o 
   3   7  20     7910.87     7606.98    194.27 o 
   5   7  20     5956.89     6120.20    181.92 o 
   7   7  20     1677.32     2057.78    127.09 o 
   9   7  20    11795.48    11023.71    258.95 o 
  11   7  20     1722.57     2151.17    136.13 o 
  13   7  20     1454.97     1661.53    144.77 o 
  15   7  20     1487.82     1583.80    139.27 o 
  17   7  20     1641.62     2666.86    344.38 o 
 -32   8  20        3.91      -46.59    117.91 o 
 -30   8  20      126.85      377.55    123.13 o 
 -28   8  20     4142.05     4061.30    199.22 o 
 -26   8  20     1266.51     1060.06    133.46 o 
 -24   8  20      173.88       -8.25     98.24 o 
 -22   8  20      187.87       55.69    101.17 o 
 -20   8  20     6908.57     6572.75    217.72 o 
 -18   8  20      105.84     -160.84    107.23 o 
 -16   8  20    15187.78    14351.69    328.69 o 
 -14   8  20    31986.63    31078.85    562.80 o 
 -12   8  20     4992.66     4429.72    194.55 o 
 -10   8  20     3273.72     3384.00    155.37 o 
  -8   8  20     3503.49     3680.39    132.14 o 
  -6   8  20      166.05      134.01     85.64 o 
  -4   8  20     2023.88     1977.16    130.08 o 
  -2   8  20      125.87       93.87     84.35 o 
   0   8  20      394.43      574.32    109.35 o 
   2   8  20      535.72      832.45    319.92 o 
   4   8  20       12.59     -119.67     90.42 o 
   6   8  20     1585.86     1524.76    137.99 o 
   8   8  20     1128.63     1389.46    138.96 o 
  10   8  20      256.22      238.42    111.33 o 
  12   8  20     6812.55     7013.76    219.16 o 
  14   8  20      807.40     1184.96    187.04 o 
 -29   9  20    14077.31    15310.97    380.95 o 
 -27   9  20     1070.72     1036.74    142.81 o 
 -25   9  20     8638.81     9137.69    378.32 o 
 -23   9  20      705.16      637.70    125.12 o 
 -21   9  20      903.88      831.16    128.95 o 
 -19   9  20      355.19      184.59    107.37 o 
 -17   9  20     5240.53     5068.03    199.68 o 
 -15   9  20     9882.59     9422.71    257.09 o 
 -13   9  20    13792.04    13292.39    313.31 o 
 -11   9  20     1054.55     1129.19    120.75 o 
  -9   9  20     7461.00     6873.60    211.66 o 
  -7   9  20    10211.81     9924.18    257.37 o 
  -5   9  20     2332.42     2179.52    144.28 o 
  -3   9  20      614.18      566.23    109.16 o 
  -1   9  20     8521.76     7841.78    272.04 o 
   1   9  20       82.47      156.62    116.23 o 
   3   9  20     2447.74     3283.18    489.74 o 
   5   9  20    13751.44    12905.22    374.66 o 
   7   9  20      132.52      201.24    112.41 o 
   9   9  20      148.28      -35.70    109.01 o 
  11   9  20      185.91      103.02    116.10 o 
 -26  10  20     1557.27     1943.63    172.09 o 
 -24  10  20      203.26      236.26    122.71 o 
 -22  10  20      382.88      338.53    122.28 o 
 -20  10  20      781.98      751.42    131.54 o 
 -18  10  20     1301.72     1333.21    139.18 o 
 -16  10  20      241.59      -58.33    114.67 o 
 -14  10  20      674.63      567.17    123.31 o 
 -12  10  20     2207.70     2324.63    153.95 o 
 -10  10  20     5223.56     4772.07    211.94 o 
  -8  10  20      830.60      729.39    117.81 o 
  -6  10  20      315.22      361.28    147.56 o 
  -4  10  20        0.45      122.58    137.68 o 
  -2  10  20       69.78       -5.39    129.34 o 
   0  10  20     1702.91     1927.70    198.02 o 
   2  10  20     1576.85     2328.23    261.18 o 
   4  10  20     4536.61     4409.80    264.05 o 
   6  10  20       14.08       65.52    132.45 o 
   8  10  20       34.59     -172.62    128.94 o 
 -21  11  20     3381.04     3915.96    275.54 o 
 -19  11  20       32.70     -172.57    126.91 o 
 -17  11  20     1691.83     1694.14    178.76 o 
 -15  11  20     1420.29     1270.78    141.05 o 
 -13  11  20     6609.66     6573.86    230.06 o 
 -11  11  20     3139.90     3189.77    231.22 o 
  -9  11  20       31.54       71.82    146.99 o 
  -7  11  20     5748.62     4770.87    266.38 o 
  -5  11  20      469.03      569.32    170.08 o 
  -3  11  20     2539.57     2377.01    222.06 o 
  -1  11  20      495.49      874.69    176.73 o 
   1  11  20      583.77      662.19    173.98 o 
   3  11  20     2016.33     2066.80    224.05 o 
   5  11  20     6645.41     6146.96    312.56 o 
 -12  12  20      435.05      472.12    223.92 o 
 -10  12  20      320.65      255.33    172.21 o 
  -8  12  20      465.34      592.98    178.11 o 
  -6  12  20       20.21     -130.14    150.07 o 
  -4  12  20      749.65      373.21    178.49 o 
 -39   1  21      108.48      -30.34    127.06 o 
 -37   1  21    13626.56    14304.72    441.80 o 
 -35   1  21       28.36      -51.66    121.01 o 
 -33   1  21     6379.75     6573.55    207.25 o 
 -31   1  21     2863.70     3058.34    160.87 o 
 -29   1  21    40816.68    41823.14    764.48 o 
 -27   1  21     1455.01     1793.87    130.08 o 
 -25   1  21    11998.38    11775.02    245.65 o 
 -23   1  21    13315.10    13813.79    269.48 o 
 -21   1  21    41867.66    42056.16    657.86 o 
 -19   1  21    14421.90    15149.22    305.76 o 
 -17   1  21     4006.86     4414.21    126.81 o 
 -15   1  21    71632.10    67130.31   1122.29 o 
 -13   1  21    10890.09    12181.83    254.25 o 
 -11   1  21    29924.35    30027.81    466.23 o 
  -9   1  21     1727.15     1790.28     83.32 o 
  -7   1  21      490.43      428.05     51.68 o 
  -5   1  21     1851.21     2039.26     77.45 o 
  -3   1  21    29256.80    28935.16    394.85 o 
  -1   1  21     3410.56     3721.34    107.13 o 
   1   1  21    27423.26    27410.18    385.34 o 
   3   1  21     3115.95     3160.83    150.41 o 
   5   1  21      294.16      298.78     64.03 o 
   7   1  21     4253.77     4248.50    146.51 o 
   9   1  21     3653.08     3713.05    154.46 o 
  11   1  21      145.35      340.77     90.51 o 
  13   1  21    20614.10    19377.08    364.60 o 
  15   1  21     9872.99     9433.34    237.81 o 
  17   1  21      718.88      670.38    104.62 o 
  19   1  21    10556.26    10506.91    265.73 o 
  21   1  21        5.97       12.65     97.42 o 
 -38   2  21     3570.77     4398.54    232.01 o 
 -36   2  21        2.16       58.83    133.24 o 
 -34   2  21      530.28      433.50    151.78 o 
 -32   2  21     1235.64     1242.32    182.53 o 
 -30   2  21     5058.54     4769.70    172.43 o 
 -28   2  21       76.09      -34.45     70.03 o 
 -26   2  21       14.55      -89.54     59.69 o 
 -24   2  21     2523.08     2504.57    106.60 o 
 -22   2  21      184.47      107.10     62.09 o 
 -20   2  21     6275.91     5821.46    157.02 o 
 -18   2  21     4614.31     5109.97    197.98 o 
 -16   2  21     5953.97     5797.29    171.79 o 
 -14   2  21    18734.33    20155.39    394.24 o 
 -12   2  21    63413.62    61045.83   1003.64 o 
 -10   2  21     1290.74     1289.47    108.24 o 
  -8   2  21     2302.10     2093.26     79.85 o 
  -6   2  21     3889.03     3962.63    110.61 o 
  -4   2  21     1320.71     1144.66    115.45 o 
  -2   2  21    14654.29    13658.12    268.77 o 
   0   2  21      114.97       78.11     50.82 o 
   2   2  21       66.68      568.68    122.87 o 
   4   2  21     5252.50    10026.28    287.99 o 
   6   2  21      457.25      637.39     81.30 o 
   8   2  21      449.75      407.71    107.72 o 
  10   2  21     4539.09     4798.10    191.36 o 
  12   2  21       35.63       44.22     78.25 o 
  14   2  21     1112.21     1429.53    137.12 o 
  16   2  21     2686.82     2566.83    162.83 o 
  18   2  21       18.89      128.49     93.60 o 
  20   2  21     3812.68     3723.24    176.96 o 
 -39   3  21      360.93      686.08    152.90 o 
 -37   3  21     6093.93     7312.12    592.16 o 
 -35   3  21      193.28      110.30    121.66 o 
 -33   3  21     1033.59      744.70    135.42 o 
 -31   3  21      376.40      356.25     96.80 o 
 -29   3  21     4202.27     4738.00    197.71 o 
 -27   3  21     7497.12     7883.51    191.84 o 
 -25   3  21    28341.36    27980.60    445.65 o 
 -23   3  21      396.32      251.88     76.81 o 
 -21   3  21    17262.59    16634.99    313.17 o 
 -19   3  21    23965.19    24337.67    415.76 o 
 -17   3  21       28.50       56.11     64.76 o 
 -15   3  21    53629.28    50518.65    866.96 o 
 -13   3  21    17613.50    18605.25    371.88 o 
 -11   3  21    35487.65    33370.83    536.58 o 
  -9   3  21    12341.37    12100.12    251.95 o 
  -7   3  21       10.51      -51.45     39.94 o 
  -5   3  21      942.76      880.37     61.89 o 
  -3   3  21    12641.03    12163.05    215.34 o 
  -1   3  21       32.88       94.21     44.37 o 
   1   3  21     2624.33     2975.49    125.29 o 
   3   3  21    16097.71    17828.33    278.47 o 
   5   3  21     2552.09     3065.21    111.65 o 
   7   3  21    13263.50    13253.39    298.88 o 
   9   3  21       87.66      146.17     67.66 o 
  11   3  21     7924.91     8127.53    259.33 o 
  13   3  21     6660.18     6851.71    197.28 o 
  15   3  21     1762.38     2239.51    135.33 o 
  17   3  21     1695.62     1417.33    124.35 o 
  19   3  21    12423.14    11940.49    317.41 o 
  21   3  21      306.59      278.64    143.49 o 
 -38   4  21      203.96      651.69    167.48 o 
 -36   4  21     3309.36     3826.88    223.26 o 
 -34   4  21        5.89       75.03    100.91 o 
 -32   4  21      577.83      610.81    110.25 o 
 -30   4  21       21.49     -122.41     81.60 o 
 -28   4  21    10314.72     9724.86    255.08 o 
 -26   4  21       78.03      106.76     84.31 o 
 -24   4  21     8597.21     8512.57    226.33 o 
 -22   4  21     2484.15     2674.61    113.38 o 
 -20   4  21     8727.24     8750.67    189.97 o 
 -18   4  21       95.53       14.61     67.02 o 
 -16   4  21      487.38      496.98     74.93 o 
 -14   4  21     7665.18     7340.99    181.08 o 
 -12   4  21      292.91      379.17    101.52 o 
 -10   4  21      799.10      979.86     77.73 o 
  -8   4  21       12.43      -53.01     57.87 o 
  -6   4  21     9733.99     9223.92    163.35 o 
  -4   4  21     5675.89     5073.14    129.25 o 
  -2   4  21     9112.78     9522.07    170.08 o 
   0   4  21     7356.42     7711.64    167.45 o 
   2   4  21     1095.45     1318.37     77.75 o 
   4   4  21     3470.67     4020.24    139.46 o 
   6   4  21    21325.40    22447.52    326.06 o 
   8   4  21      340.79      533.95     70.64 o 
  10   4  21     6441.17     6293.37    168.06 o 
  12   4  21      268.13      430.84    131.73 o 
  14   4  21     2633.24     2607.45    142.55 o 
  16   4  21     1371.27     1577.75    140.77 o 
  18   4  21     2938.59     2972.90    179.88 o 
  20   4  21      691.63      779.19    138.20 o 
 -37   5  21     2662.89     3126.40    236.60 o 
 -35   5  21     1531.76     1581.86    148.37 o 
 -33   5  21     3141.53     3697.82    196.65 o 
 -31   5  21       18.87     -129.52     86.35 o 
 -29   5  21       36.03     -124.12     84.54 o 
 -27   5  21    16892.84    15916.03    461.48 o 
 -25   5  21    10423.39     9692.00    270.26 o 
 -23   5  21      191.42      190.47    127.50 o 
 -21   5  21     2291.57     2526.56    134.21 o 
 -19   5  21    15727.93    15390.74    278.44 o 
 -17   5  21     2211.91     2260.06    115.20 o 
 -15   5  21     1273.61     1068.26     86.62 o 
 -13   5  21     9949.79    10401.63    228.28 o 
 -11   5  21    16722.56    17127.21    335.35 o 
  -9   5  21    10518.54    10290.23    212.92 o 
  -7   5  21     2479.18     2493.19    117.73 o 
  -5   5  21     1745.29     1935.20     90.74 o 
  -3   5  21    17241.93    16895.38    284.76 o 
  -1   5  21      660.20      577.34     64.90 o 
   1   5  21       22.62      -65.98     54.59 o 
   3   5  21       33.19      134.96     60.39 o 
   5   5  21        5.57       51.39     66.03 o 
   7   5  21     1157.30     1643.92    123.96 o 
   9   5  21    15279.84    15571.68    295.53 o 
  11   5  21      244.33      333.43     75.45 o 
  13   5  21      788.56      847.77    107.45 o 
  15   5  21      669.50      467.72    118.19 o 
  17   5  21     2656.63     2902.47    178.22 o 
  19   5  21     6589.16     6480.37    240.48 o 
 -36   6  21       45.30      172.62    121.52 o 
 -34   6  21      566.33      501.26    123.68 o 
 -32   6  21     2972.78     2979.96    175.94 o 
 -30   6  21      288.88      104.57    104.80 o 
 -28   6  21     3694.19     4088.62    213.71 o 
 -26   6  21     2248.14     2585.08    153.07 o 
 -24   6  21    23659.52    22736.51    446.94 o 
 -22   6  21      313.13      236.87    118.82 o 
 -20   6  21     7405.07     6589.16    200.28 o 
 -18   6  21    18124.10    17655.19    407.33 o 
 -16   6  21    24831.55    23598.30    421.50 o 
 -14   6  21    26685.65    26088.40    453.57 o 
 -12   6  21    30916.19    29882.33    525.52 o 
 -10   6  21     1852.45     1843.12    112.64 o 
  -8   6  21     5192.50     5056.18    207.24 o 
  -6   6  21    16322.01    15603.85    285.84 o 
  -4   6  21       49.01       38.42    103.31 o 
  -2   6  21     4570.54     4670.85    139.66 o 
   0   6  21       38.74      -19.75     56.60 o 
   2   6  21     3631.80     3324.52    117.30 o 
   4   6  21      795.42     1018.98     85.54 o 
   6   6  21     2172.68     2250.88    108.67 o 
   8   6  21      871.68     1474.35    192.49 o 
  10   6  21    13092.74    13725.95    318.44 o 
  12   6  21      620.35      517.06    104.76 o 
  14   6  21     3875.67     3744.69    170.97 o 
  16   6  21       50.88       26.52    122.30 o 
  18   6  21      236.69      307.30    122.93 o 
 -33   7  21      895.54      877.75    139.14 o 
 -31   7  21      948.28      772.04    129.18 o 
 -29   7  21      499.59      462.44    116.23 o 
 -27   7  21      723.20      468.08    122.38 o 
 -25   7  21     4619.04     4935.07    195.13 o 
 -23   7  21      136.10      -61.05     96.52 o 
 -21   7  21     5666.27     5240.94    191.43 o 
 -19   7  21      155.28     -106.30     88.90 o 
 -17   7  21      116.18      -19.52    104.36 o 
 -15   7  21    17930.95    17239.75    359.96 o 
 -13   7  21     3240.65     3738.02    177.35 o 
 -11   7  21      678.03      851.27    101.13 o 
  -9   7  21     1222.28     1426.00     95.00 o 
  -7   7  21      149.30      210.62     76.24 o 
  -5   7  21     2452.69     2643.89    138.76 o 
  -3   7  21    13604.53    13120.03    291.36 o 
  -1   7  21       11.92     -100.38     87.88 o 
   1   7  21     2119.99     2170.35    126.55 o 
   3   7  21      330.90      239.18     94.61 o 
   5   7  21        7.16       69.48     82.23 o 
   7   7  21      130.58      222.71     89.07 o 
   9   7  21     4871.21     6714.90    327.49 o 
  11   7  21       34.23        3.14     88.69 o 
  13   7  21        5.27      -89.72    105.68 o 
  15   7  21     1355.52     1310.51    133.62 o 
 -32   8  21     1517.24     1811.55    166.65 o 
 -30   8  21     3607.25     4272.55    206.06 o 
 -28   8  21     7194.70     6819.91    239.10 o 
 -26   8  21      738.24      857.44    128.69 o 
 -24   8  21     3692.43     4179.84    193.43 o 
 -22   8  21        4.88     -141.59     94.39 o 
 -20   8  21     2083.26     1980.51    147.66 o 
 -18   8  21     1879.55     1971.98    161.08 o 
 -16   8  21      372.46      132.08    124.99 o 
 -14   8  21      651.76     1045.49    186.97 o 
 -12   8  21       75.64     -165.59    110.39 o 
 -10   8  21      571.20      595.03    101.78 o 
  -8   8  21       39.99      134.35     73.41 o 
  -6   8  21     1175.77     1043.16    111.90 o 
  -4   8  21      624.98      558.47     99.35 o 
  -2   8  21     3629.37     3548.23    160.82 o 
   0   8  21     1096.91     1430.29    193.59 o 
   2   8  21      173.20      -51.13    164.14 o 
   4   8  21       11.30     -153.78    117.01 o 
   6   8  21    20303.88    19648.94    419.56 o 
   8   8  21      420.77      471.26    116.19 o 
  10   8  21    13082.79    12533.17    326.49 o 
  12   8  21     1060.91     1270.65    131.06 o 
  14   8  21     2466.15     2866.59    164.61 o 
 -29   9  21      889.05      763.03    141.51 o 
 -27   9  21     1559.92     2064.09    167.28 o 
 -25   9  21      839.27      666.80    130.84 o 
 -23   9  21      271.20      178.34    114.95 o 
 -21   9  21     1181.60     1014.86    131.74 o 
 -19   9  21     3510.09     3544.58    208.82 o 
 -17   9  21     2885.44     2798.15    166.28 o 
 -15   9  21       14.21      122.16     94.35 o 
 -13   9  21     1505.50     1483.15    133.26 o 
 -11   9  21    14632.70    13811.37    317.01 o 
  -9   9  21     1659.89     1919.65    136.02 o 
  -7   9  21     3223.59     3198.04    180.68 o 
  -5   9  21      138.13      -31.63     90.17 o 
  -3   9  21       18.64       68.96     93.23 o 
  -1   9  21      391.11      689.49    134.50 o 
   1   9  21      411.84      186.65    112.99 o 
   3   9  21      659.51      510.10    137.97 o 
   5   9  21     3253.76     3541.60    216.14 o 
   7   9  21      318.10      301.26    132.30 o 
   9   9  21      125.96       67.28    113.69 o 
  11   9  21      583.21      424.88    162.02 o 
 -26  10  21      109.66       53.87    125.13 o 
 -24  10  21     8815.64     8976.83    290.65 o 
 -22  10  21     2709.09     3126.34    184.05 o 
 -20  10  21     1710.20     1685.55    153.38 o 
 -18  10  21      283.20       86.03    108.90 o 
 -16  10  21     7262.44     6966.91    262.42 o 
 -14  10  21     3910.59     3921.71    188.47 o 
 -12  10  21    10374.84    10505.34    279.37 o 
 -10  10  21      367.63      395.06    110.77 o 
  -8  10  21     1160.97     1315.01    155.05 o 
  -6  10  21     5644.55     5405.01    273.45 o 
  -4  10  21     1536.23     1538.37    191.96 o 
  -2  10  21     4464.07     4360.25    255.23 o 
   0  10  21    12930.27    12327.92    451.70 o 
   2  10  21     1938.31     1998.73    185.72 o 
   4  10  21     1623.76     1878.27    239.59 o 
   6  10  21     7691.05     7144.25    288.10 o 
   8  10  21       73.78       19.29    134.77 o 
 -21  11  21      232.59      271.23    129.60 o 
 -19  11  21      822.26     1109.92    142.34 o 
 -17  11  21       95.24     -112.45     99.20 o 
 -15  11  21      675.36      804.41    131.38 o 
 -13  11  21     1153.16     1062.32    155.87 o 
 -11  11  21     1779.06     1649.91    190.11 o 
  -9  11  21        1.95      -89.89    142.76 o 
  -7  11  21       30.01      117.58    146.50 o 
  -5  11  21        6.08      104.86    147.50 o 
  -3  11  21       33.81       13.18    148.99 o 
  -1  11  21     2762.11     2822.45    289.85 o 
   1  11  21     1042.13     1797.15    599.61 o 
   3  11  21       67.13     -218.23    145.49 o 
 -40   0  22      660.75      508.18    347.05 o 
 -38   0  22      625.24      151.83    297.47 o 
 -36   0  22    18918.45    18651.85    608.81 o 
 -34   0  22        1.01     -108.45    130.97 o 
 -32   0  22     1901.24     1987.74    202.04 o 
 -30   0  22    24545.88    25228.34    742.13 o 
 -28   0  22    19790.58    19437.22    587.21 o 
 -26   0  22    25990.09    24322.84    685.15 o 
 -24   0  22      713.80      641.32    139.44 o 
 -22   0  22    56598.25    56808.71   1385.40 o 
 -20   0  22     9116.51     9282.10    347.05 o 
 -18   0  22     9514.46     9929.23    251.22 o 
 -16   0  22     8073.52     7372.62    185.54 o 
 -14   0  22   132058.39   131944.02   2894.30 o 
 -12   0  22     3064.21     2734.97    139.41 o 
 -10   0  22    41581.03    39289.71    781.39 o 
  -8   0  22    22407.93    21943.33    471.50 o 
  -6   0  22      127.63       48.07     73.41 o 
  -4   0  22     1236.21     1316.70    119.83 o 
  -2   0  22    14344.26    14315.95    345.11 o 
   0   0  22     3652.23     3748.30    158.96 o 
   2   0  22       85.43       71.34     79.81 o 
   4   0  22      929.90      987.57    111.07 o 
   6   0  22     6712.82     6161.59    283.74 o 
   8   0  22    21298.27    21913.08    645.25 o 
  10   0  22     6342.37     6735.19    264.07 o 
  12   0  22       44.34      -13.57    109.28 o 
  14   0  22    21351.06    18997.20    517.97 o 
  16   0  22      202.39      219.53    133.43 o 
  18   0  22      372.82      457.84    146.42 o 
  20   0  22     2932.90     3440.54    278.51 o 
 -39   1  22      952.82     1282.54    184.59 o 
 -37   1  22      591.14      584.47    154.21 o 
 -35   1  22       33.54     -172.68    115.12 o 
 -33   1  22       13.37      -80.25     91.77 o 
 -31   1  22     1606.89     1781.96    137.43 o 
 -29   1  22     1951.65     1914.93    138.19 o 
 -27   1  22   130208.09   131029.23   2147.03 o 
 -25   1  22    13658.08    13486.68    313.07 o 
 -23   1  22     7241.30     6702.76    169.16 o 
 -21   1  22      541.82      716.26     72.61 o 
 -19   1  22        1.13       27.56     56.85 o 
 -17   1  22     7198.51     7326.29    169.24 o 
 -15   1  22     1344.57     1328.02     94.37 o 
 -13   1  22    11323.81    11583.97    248.90 o 
 -11   1  22     5925.43     5881.69    136.19 o 
  -9   1  22     5505.13     5471.35    131.67 o 
  -7   1  22        2.57      -64.23     42.82 o 
  -5   1  22     3571.82     3843.37    134.03 o 
  -3   1  22     4645.45     5386.75    118.04 o 
  -1   1  22     6737.03     7621.66    159.62 o 
   1   1  22    24603.21    25095.11    390.55 o 
   3   1  22      323.65      493.40     66.91 o 
   5   1  22     8990.59     8905.62    190.08 o 
   7   1  22     6749.79     6104.41    204.06 o 
   9   1  22       91.83      388.77     94.65 o 
  11   1  22       53.07        1.81     75.05 o 
  13   1  22     4724.21     5168.74    173.95 o 
  15   1  22    13509.22    12939.93    288.37 o 
  17   1  22        3.24        4.61     89.82 o 
  19   1  22        0.09        3.03     90.37 o 
  21   1  22      243.50       88.76    101.12 o 
 -38   2  22       34.58      120.46    130.62 o 
 -36   2  22     2090.56     2247.38    182.48 o 
 -34   2  22      448.52      553.74    150.47 o 
 -32   2  22     7401.76     7585.64    303.40 o 
 -30   2  22     4742.84     4814.90    174.21 o 
 -28   2  22       70.44      -68.28     74.63 o 
 -26   2  22     1628.17     1942.63    102.61 o 
 -24   2  22    12561.91    12627.23    262.48 o 
 -22   2  22     6808.29     7085.40    179.49 o 
 -20   2  22     3760.80     3443.38    124.97 o 
 -18   2  22    12090.39    12592.07    248.41 o 
 -16   2  22     4579.64     4619.35    189.19 o 
 -14   2  22    53890.53    49614.74    854.28 o 
 -12   2  22     8002.52     8025.01    198.86 o 
 -10   2  22    25378.61    24865.82    399.66 o 
  -8   2  22    11249.39    10876.79    204.54 o 
  -6   2  22     1394.80     1636.76     73.79 o 
  -4   2  22     6321.08     6987.37    166.39 o 
  -2   2  22     5146.43     5328.78    119.24 o 
   0   2  22     3975.88     4937.40    184.61 o 
   2   2  22     9561.76    10333.15    204.33 o 
   4   2  22     1144.91     1523.22    155.25 o 
   6   2  22      908.22      823.66     99.62 o 
   8   2  22     5307.09    10296.77    634.70 o 
  10   2  22     9827.29    11040.51    737.48 o 
  12   2  22    14364.68    14287.50    297.49 o 
  14   2  22    14588.33    14081.71    301.55 o 
  16   2  22     1633.75     1695.00    129.26 o 
  18   2  22     1334.78     1280.84    126.41 o 
  20   2  22     9225.85     9405.23    283.44 o 
 -39   3  22    22758.16    26254.85    605.27 o 
 -37   3  22      215.79      241.67    132.45 o 
 -35   3  22     3570.31     4094.17    219.38 o 
 -33   3  22      630.74      524.88    129.76 o 
 -31   3  22      816.39      804.23    134.37 o 
 -29   3  22      606.45      595.55    112.23 o 
 -27   3  22       24.88     -101.20     67.47 o 
 -25   3  22      324.59      281.50     73.67 o 
 -23   3  22    10799.97    10878.52    238.88 o 
 -21   3  22      449.55      393.32     72.67 o 
 -19   3  22     4561.21     4282.98    136.93 o 
 -17   3  22     4468.03     4719.44    159.77 o 
 -15   3  22     2599.79     2746.44    126.83 o 
 -13   3  22      655.10      704.43     82.32 o 
 -11   3  22     4217.48     3701.19    135.50 o 
  -9   3  22     8559.08     8721.49    254.05 o 
  -7   3  22      825.12      831.80     59.33 o 
  -5   3  22     4960.02     4541.50    116.65 o 
  -3   3  22     1916.10     2399.27     84.86 o 
  -1   3  22      971.91     1164.09     71.20 o 
   1   3  22     1453.63     1904.57     90.30 o 
   3   3  22     3680.70     4919.72    216.37 o 
   5   3  22       37.34       28.13     61.08 o 
   7   3  22     8149.37     7978.24    180.53 o 
   9   3  22      818.25      686.40    110.84 o 
  11   3  22       38.07      143.07     91.55 o 
  13   3  22     1230.19     1381.60    114.83 o 
  15   3  22        9.61      -21.49     87.38 o 
  17   3  22      752.19      791.15    150.38 o 
  19   3  22     1275.25     1358.60    148.13 o 
 -38   4  22     1135.22     1368.17    175.70 o 
 -36   4  22     2032.24     2613.09    222.02 o 
 -34   4  22     1758.83     2387.81    186.71 o 
 -32   4  22     4978.46     5468.56    202.67 o 
 -30   4  22      707.69      775.72    111.76 o 
 -28   4  22     1359.14     1270.86    120.13 o 
 -26   4  22    26512.45    25142.01    472.72 o 
 -24   4  22    13946.99    13523.27    301.75 o 
 -22   4  22     1436.97     1357.99     91.59 o 
 -20   4  22    12850.68    13126.77    248.95 o 
 -18   4  22      268.66      197.29     71.34 o 
 -16   4  22     2856.19     2629.40    118.19 o 
 -14   4  22    19833.60    19077.33    349.75 o 
 -12   4  22    35822.87    33953.08    554.14 o 
 -10   4  22    35719.98    35640.17    647.76 o 
  -8   4  22     3143.58     2910.15    123.11 o 
  -6   4  22     2223.52     1891.38     78.33 o 
  -4   4  22     1004.96     1181.87     73.05 o 
  -2   4  22       54.15      -32.68     52.89 o 
   0   4  22        3.90      -16.48     54.83 o 
   2   4  22     2166.92     2326.10    104.39 o 
   6   4  22      670.67     1087.43     77.85 o 
   8   4  22    19334.97    18185.77    286.22 o 
  10   4  22     3937.37     3782.01    139.09 o 
  12   4  22      842.84      774.02    114.43 o 
  14   4  22     3244.71     3698.32    181.64 o 
  16   4  22      103.51      145.84    106.79 o 
  18   4  22     1418.30     1248.80    144.81 o 
 -37   5  22      579.95      683.13    159.10 o 
 -35   5  22     1803.45     2810.04    204.64 o 
 -33   5  22      133.45       91.73    101.07 o 
 -31   5  22     5172.47     4580.84    193.16 o 
 -29   5  22       75.98     -128.98     89.78 o 
 -27   5  22     2754.70     2582.76    152.83 o 
 -25   5  22     1230.61     1077.88    114.50 o 
 -23   5  22    24220.21    23153.10    442.04 o 
 -21   5  22      393.16      488.62    139.54 o 
 -19   5  22     7154.92     7476.29    195.42 o 
 -17   5  22     5561.23     5973.05    172.79 o 
 -15   5  22    15978.19    16103.80    312.33 o 
 -13   5  22      620.56      920.94     85.51 o 
 -11   5  22    12117.27    12066.34    240.03 o 
  -9   5  22    14305.86    13972.17    284.75 o 
  -7   5  22     3158.38     2815.02    126.54 o 
  -5   5  22     6171.56     5896.79    166.48 o 
  -3   5  22      995.99      886.22     73.32 o 
  -1   5  22      561.46      646.97     67.78 o 
   1   5  22       27.46      -83.30     55.53 o 
   3   5  22     4621.18     5611.03    240.68 o 
   5   5  22     2259.33     2273.27    171.28 o 
   7   5  22      833.90      763.00     83.32 o 
   9   5  22       80.23      260.46    102.93 o 
  11   5  22    24462.26    23837.28    395.00 o 
  13   5  22     3181.18     3209.94    174.21 o 
  15   5  22     1752.68     1898.41    153.37 o 
  17   5  22      288.51      194.99    116.31 o 
 -36   6  22      503.92      503.85    323.99 o 
 -34   6  22      128.96       91.86    104.32 o 
 -32   6  22     1161.36     1228.23    135.55 o 
 -30   6  22        9.15     -117.91     96.13 o 
 -28   6  22       69.74     -146.25     97.50 o 
 -26   6  22     7311.04     7987.00    239.02 o 
 -24   6  22     7988.74     7723.19    230.73 o 
 -22   6  22     1184.79     1315.48    147.68 o 
 -20   6  22      399.45      347.82    117.21 o 
 -18   6  22       24.76      -30.49    116.73 o 
 -16   6  22       19.34      -37.28     68.47 o 
 -14   6  22     6723.72     6564.17    182.04 o 
 -12   6  22     1698.47     1836.61    118.97 o 
 -10   6  22     6545.04     6166.94    271.98 o 
  -8   6  22      292.20      242.49     81.03 o 
  -6   6  22     1612.56     1581.16    107.83 o 
  -4   6  22       29.55      -64.93     99.79 o 
  -2   6  22       24.87      -91.54     63.38 o 
   0   6  22     3477.38     3551.99    125.33 o 
   2   6  22     9290.35     9427.72    194.92 o 
   4   6  22     1487.27     2451.78    283.11 o 
   6   6  22     1834.13     2622.51    296.83 o 
   8   6  22      601.25      532.78     92.41 o 
  10   6  22     6736.37     6692.47    201.78 o 
  12   6  22     1127.03     1081.74    117.13 o 
  14   6  22     2110.68     2488.18    187.90 o 
  16   6  22      208.91      221.26    128.74 o 
 -33   7  22       21.44     -143.50    107.19 o 
 -31   7  22      805.59      703.76    129.16 o 
 -29   7  22      349.21      314.30    115.25 o 
 -27   7  22     1045.91      961.16    147.98 o 
 -25   7  22      898.61      738.99    166.25 o 
 -23   7  22    13829.48    13238.13    361.38 o 
 -21   7  22      504.11      368.56    122.58 o 
 -19   7  22      130.50      -78.39    104.95 o 
 -17   7  22     9670.74     9311.24    278.85 o 
 -15   7  22      930.14     1047.51    131.11 o 
 -13   7  22    27367.54    27081.05    496.86 o 
 -11   7  22    19107.71    18832.38    373.01 o 
  -9   7  22     4337.03     4519.40    140.99 o 
  -7   7  22    12417.70    12112.14    249.33 o 
  -5   7  22    15937.46    15198.31    324.08 o 
  -3   7  22     2030.70     2356.45    136.80 o 
  -1   7  22     1390.01     1430.22    116.54 o 
   1   7  22      174.99       74.24     81.44 o 
   3   7  22       10.25      139.39    127.71 o 
   5   7  22       58.95       25.84     82.43 o 
   7   7  22     3758.41     3677.72    157.93 o 
   9   7  22      851.03     1163.92    113.29 o 
  11   7  22     1336.05     1237.51    221.43 o 
  13   7  22     2911.36     2657.59    159.08 o 
  15   7  22     3981.54     3532.86    221.77 o 
 -32   8  22      412.56      387.76    132.87 o 
 -30   8  22     1768.99     2169.49    167.43 o 
 -28   8  22     1047.39     1115.88    138.52 o 
 -26   8  22      908.89      704.76    124.27 o 
 -24   8  22     1499.15     1532.85    171.88 o 
 -22   8  22      456.62      319.39    115.60 o 
 -20   8  22     2192.27     2171.83    150.41 o 
 -18   8  22     1249.98      914.55    139.10 o 
 -16   8  22       24.56     -142.00     94.67 o 
 -14   8  22    20622.38    19876.47    404.19 o 
 -12   8  22     4253.61     3900.21    166.54 o 
 -10   8  22    27476.83    26999.95    454.91 o 
  -8   8  22     1518.15     1589.13    124.51 o 
  -6   8  22       39.90     -132.92    108.73 o 
  -4   8  22      944.40      875.09    112.59 o 
  -2   8  22       85.80      -22.82     90.22 o 
   0   8  22     1806.12     1552.26    133.23 o 
   2   8  22     6773.67     6882.33    414.22 o 
   4   8  22     2353.83     2130.65    176.28 o 
   6   8  22     2077.08     2263.96    154.61 o 
   8   8  22     1806.39     1866.90    164.07 o 
  10   8  22      127.83      188.24    116.28 o 
  12   8  22     2974.92     3456.89    174.13 o 
 -29   9  22     2849.93     3328.40    199.10 o 
 -27   9  22     7588.89     8152.83    268.08 o 
 -25   9  22     1233.28     1197.97    142.83 o 
 -23   9  22    17879.46    18101.16    404.61 o 
 -21   9  22       12.79     -149.24     99.49 o 
 -19   9  22     1008.99      909.88    133.75 o 
 -17   9  22     1387.62     1249.48    152.66 o 
 -15   9  22     9158.46     9105.84    388.34 o 
 -13   9  22      255.05      343.46    136.08 o 
 -11   9  22      201.53      255.69    102.54 o 
  -9   9  22       11.85     -136.59     91.06 o 
  -7   9  22     4539.69     4665.40    234.36 o 
  -5   9  22     6630.73     6531.07    214.29 o 
  -3   9  22     6145.65     5893.65    305.92 o 
  -1   9  22    10897.88    10862.26    328.89 o 
   1   9  22     5593.27     4998.72    286.44 o 
   3   9  22      125.08     -152.86    118.65 o 
   5   9  22        5.18     -117.30    117.46 o 
   7   9  22     7121.55     6701.28    274.44 o 
   9   9  22      927.61      874.99    185.50 o 
 -24  10  22      604.47      290.02    129.95 o 
 -22  10  22      154.44      180.74    129.21 o 
 -20  10  22     4360.78     4435.41    204.06 o 
 -18  10  22      198.77       67.42    123.67 o 
 -16  10  22     5356.84     5117.59    230.32 o 
 -14  10  22      390.05      178.14    110.88 o 
 -12  10  22     2310.82     2179.25    182.29 o 
 -10  10  22     2988.90     2714.08    161.50 o 
  -8  10  22     1502.04     1106.50    144.74 o 
  -6  10  22      184.33      456.71    155.33 o 
  -4  10  22      232.99      433.29    152.48 o 
  -2  10  22     1378.24     1203.81    182.99 o 
   0  10  22      245.16      271.73    133.70 o 
   2  10  22     1075.35     1128.59    160.55 o 
   4  10  22     1128.62      931.19    160.49 o 
   6  10  22     3235.35     3088.89    220.27 o 
 -19  11  22     1301.07     1291.29    147.45 o 
 -17  11  22      114.73       56.21    114.89 o 
 -15  11  22       49.63     -135.01    110.03 o 
 -13  11  22      470.21      322.52    134.09 o 
 -11  11  22     3368.76     3685.00    256.89 o 
  -9  11  22     1270.55     1343.12    195.70 o 
  -7  11  22     5037.23     5053.38    282.34 o 
  -5  11  22    16235.75    15995.51    501.34 o 
  -3  11  22      592.33      524.30    615.08 o 
  -1  11  22    10985.48    10364.34    395.30 o 
   1  11  22      448.64      288.82    161.52 o 
 -39   1  23     4588.90     5318.88    287.29 o 
 -37   1  23     5090.51     5542.84    282.67 o 
 -35   1  23     1311.73     1348.35    244.57 o 
 -33   1  23       74.36       51.16     95.45 o 
 -31   1  23    11523.07    11591.17    301.28 o 
 -29   1  23     7680.43     7572.42    234.09 o 
 -27   1  23     9050.86     9445.83    259.03 o 
 -25   1  23     1436.76     1360.92    114.36 o 
 -23   1  23      950.44      936.01    139.99 o 
 -21   1  23    48802.64    49183.00    834.07 o 
 -19   1  23     5083.29     4839.66    139.93 o 
 -17   1  23    23423.15    23353.64    453.04 o 
 -15   1  23     8769.46     8586.31    206.06 o 
 -13   1  23    37084.63    36472.26    631.38 o 
 -11   1  23      509.21      697.68     60.62 o 
  -9   1  23    44013.06    43733.55    660.96 o 
  -7   1  23     5341.87     5435.97    139.66 o 
  -5   1  23     1948.46     2239.01     88.00 o 
  -3   1  23     8296.12     8258.61    154.02 o 
  -1   1  23    41223.09    40385.63    589.89 o 
   1   1  23        2.27      384.51     68.64 o 
   3   1  23    41494.80    40249.56    653.70 o 
   5   1  23     1358.52     1522.44    103.85 o 
   7   1  23    18431.57    18347.93    501.37 o 
   9   1  23    22144.87    21906.67    423.01 o 
  11   1  23     7880.87     7810.07    207.71 o 
  13   1  23       71.64      183.99     87.40 o 
  15   1  23     6803.65     6409.70    200.38 o 
  17   1  23      287.33      194.10     97.82 o 
  19   1  23      991.52      977.66    123.98 o 
 -38   2  23     4174.36     5010.58    239.85 o 
 -36   2  23     1516.66     1601.62    164.23 o 
 -34   2  23      435.11      300.40    123.36 o 
 -32   2  23     3955.27     4060.28    209.49 o 
 -30   2  23     4025.30     4188.97    164.33 o 
 -28   2  23       38.62      -53.11     75.47 o 
 -26   2  23      703.73      966.68    146.22 o 
 -24   2  23      152.11      101.80     68.69 o 
 -22   2  23       10.39        1.29     60.52 o 
 -20   2  23      352.30      510.16     70.62 o
[truncated: 155,402 more chars]
